# Supplementary material for: Distinct features of the Leishmania cap-binding protein LeishIF4E2 revealed by CRISPR-Cas9 mediated hemizygous deletion
Source: PLoS Negl Trop Dis. 2021 Mar 24;15(3):e0008352. doi: 10.1371/journal.pntd.0008352 (PMC8021392; doi:10.1371/journal.pntd.0008352)
Supplement: S1 Table — (XLSX) [file pntd.0008352.s011.xlsx]

## Sheet: גיליון1
Number	Name	Sequence	Restriction site
1	sgRNA scaffold fragment	AAAGCACCGACTCGGTGCCACTTTTTCAAGTTGATAACGGACTAGCCTTATTTTAACTTGCTATTTCTAGCTCTAAAAC	-
2	5’gRNA (LmxM.19.1480)	gaaattaatacgactcactataggGTGAAGCGCGTTTCATTTCCgttttagagctagaaatagc	-
3	3’gRNA (LmxM.19.1480)	gaaattaatacgactcactataggACGCTGAGGTTGACAGGTCGgttttagagctagaaatagc	-
4	G00F	TTAATACGACTCACTATAGG	-
5	G00R	GCACCGACTCGGTGCCACTT	-
6	Upstream Forward (LmxM.19.1480)	ATAGACATCGCATCAGGTTTTTTTTGCTTCgtataatgcagacctgctgc	-
7	Downstream reverse (LmxM.19.1480)	GCAGATAAGGGAATATCTGACAGGCGGCGCccaatttgagagacctgtgc	-
8	LeishIF4E2 (5’UTR) forward (P1)	CGTAGCTCAGATAGACTA	-
9	LeishIF4E2 (3’UTR) Reverse (P2)	ACGAATACTCTGATGTCT	-
10	G418 Forward (P3)	GCCCGGTTCTTTTTGTCAAGAC	-
11	G418 Reverse (P4)	GTCACGACGAGATCATCATCGCCG	-
12	pTPuro-LeishIF4E2 forward	ggatccATGGACCCGAGTAGGTGTG	BamHI
13	pTPuro-LeishIF4E2 Reverse	tctagaCACAACCTCACCCCTCACA	XbaI
14	LeishIF4E2-SBP1-281 forward	ggatccATGGACCCGAGTAGGTGTG	BamHI
15	LeishIF4E2-SBP1-281 Reverse	tctagaCACAACCTCACCCCTCACA	XbaI
16	LeishIF4E2-SBP1-217 forward	ggatccATGGACCCGAGTAGGTGTG	BamHI
17	LeishIF4E2-SBP1-217 Reverse	tctagaCATCACCAATTTGTCAGTTTC	XbaI
18	LeishIF4E2-His forward	catatgGATCCGAGTAGGTGTG	NdeI
19	LeishIF4E2-His Reverse	ctcgagTCACACAACCTCACC CCTCA	XhoI
