# Supplementary material for: Distinct features of the Leishmania cap-binding protein LeishIF4E2 revealed by CRISPR-Cas9 mediated hemizygous deletion
Source: PLoS Negl Trop Dis. 2021 Mar 24;15(3):e0008352. doi: 10.1371/journal.pntd.0008352 (PMC8021392; doi:10.1371/journal.pntd.0008352)
Supplement: S2 Table — Changes in the flagellar length for each cell taken by the acquisition software were calculated using IDEAS software. A customized mask was created for measuring only the flagella without the cell soma. Based on this mask, a length feature on the Brightfield Image was created and used to compare flagellum length between different samples, shown as A and B for the 1 and 24 hr infections. (XLSX) [file pntd.0008352.s012.xlsx]

## Sheet: Sheet1
WT
Falgellum Length (µm)								Falgellum Length (µm)
Population	Count	%Gated	Mean	Median	Std. Dev.		Sample	Population	Count	% of cells with Flagella	Mean Flagella Length	Median	Std. Dev.
Singles & Focus	17065	100	11.84	10.67	9.594		WT	With Falgellum & Singles & Focus	15881	93.1	12.72	12	9.345
No Flagella & Singles & Focus	1183	6.93	0	0	0		Cas9/T7	With Falgellum & Singles & Focus	17547	91.8	10.19	10	7.354
With Falgellum & Singles & Focus	15881	93.1	12.72	12	9.345		4E2(+/-)	With Falgellum & Singles & Focus	7671	40.6	5.508	2.667	5.929
CAS9							Add-back	With Falgellum & Singles & Focus	13546	81.2	9.933	8.667	8.554
Falgellum Length (µm)
Population	Count	%Gated	Mean	Median	Std. Dev.
Singles & Focus	19106	100	9.359	8.667	7.58
No Flagella & Singles & Focus	1559	8.16	0	0	0
With Falgellum & Singles & Focus	17547	91.8	10.19	10	7.354
"4E2"
Falgellum Length (µm)
Population	Count	%Gated	Mean	Median	Std. Dev.
Singles & Focus	18894	100	2.236	0	4.646
No Flagella & Singles & Focus	11223	59.4	0	0	0
With Falgellum & Singles & Focus	7671	40.6	5.508	2.667	5.929
Add Back
Falgellum Length (µm)
Population	Count	%Gated	Mean	Median	Std. Dev.
Singles & Focus	16692	100	8.061	6	8.63
No Flagella & Singles & Focus	3146	18.8	0	0	0
With Falgellum & Singles & Focus	13546	81.2	9.933	8.667	8.554
