# Supplementary material for: Distinct features of the Leishmania cap-binding protein LeishIF4E2 revealed by CRISPR-Cas9 mediated hemizygous deletion
Source: PLoS Negl Trop Dis. 2021 Mar 24;15(3):e0008352. doi: 10.1371/journal.pntd.0008352 (PMC8021392; doi:10.1371/journal.pntd.0008352)
Supplement: S3 Table — Parasite infectivity of cultured RAW 264.7 macrophages was estimated in vitro, using the Image J software. The percentage of infected macrophages was determined by counting a total of 100 macrophages from three independent experiments. The average number of parasites per infected cell is shown. (XLSX) [file pntd.0008352.s013.xlsx]

## Sheet: Sheet1 1 hr
Wild type L. mexicana
Image no	Macrpohages/field	Leishmania/field	No. of infected macrophages	% Macrophage infected	Average parasites/Macrophage
Image 1	18	30	14	77.7778	2.14286
Image 2	30	90	28	93.3333	3.21429
Image 3	26	40	22	84.6154	1.81818
Image 8	20	70	20	100	3.5
Image6	6	17	5	83.3333	3.4
Total	100
AVERAGE				87.812	2.81506
SD				8.80334	0.777223
4E2 +/- L. mexicana
Image no	Macrpohages/field	Leishmania/field	No. of infected macrophages	% Macrophage infected	Average parasites/Macrophage
Image1	11	13	6	54.5455	2.16667
Image 2	15	17	4	26.6667	4.25
Image 3	29	24	12	41.3793	2
Image 4	19	24	10	52.6316	2.4
Image 5	24	26	17	70.8333	1.52941
Image 8	22	10	10	45.4545	1
Total	120
AVERAGE				48.5851	2.22435
SD				14.7582	1.11083
Cas9/T7 L. mexicana
Image no	Macrpohages/field	Leishmania/field	No. of infected macrophages	% Macrophage infected	Average parasites/Macrophages
Image 12	17	36	14	82.3529	2.57143
Image17	36	50	32	88.8889	1.5625
Image14	30	73	30	100	2.43333
Image16	39	85	37	94.8718	2.2973
Totals	122
AVERAGE				91.5284	2.21614
SD				7.61801	0.449902
Add-back 4E2 L.mexicana	L. mexicana
Image no	Macrpohages/field	Leishmania/field	No. of infected macrophages	% Macrophage infected	Average parasites/Macrophage
Image16	18	24	14	77.7778	1.71429
Image 15	15	26	11	73.3333	2.36364
Image 14	13	37	12	92.3077	3.08333
Image 13	11	37	11	100	3.36364
Image 12	8	17	7	87.5	2.42857
Image 9	11	30	11	100	2.72727
Image 2	17	114	17	100	6.70588
Image 6	13	25	11	84.6154	2.27273
Totals	106
AVERAGE				89.4418	3.08242
SD				10.4556	1.54948

## Sheet: Sheet2 24 hr
Wild type L. mexicana
Image no	Macrpohages/field	Leishmania/field	No. of infected macrophages	% Macrophages infected	Average parasites/Macrophage
Image 4	32	188	31	96.875	6.06452
Image 5	50	250	49	98	5.10204
Image 6	44	204	40	90.9091	5.1
Total	126
AVERAGE				95.2614	5.42219
SD				3.81092	0.556275
Cas9/T7 L. mexicana
Image no	Macrpohages/field	Leishmania/field	No. of infected macrophages	% Macrophages infected	Average parasite/ Macrophage
Image 11	51	223	50	98.0392	4.46
Image12	50	220	50	100	4.4
final field	15	94	15	100	6.26667
Totals	116
AVERAGE				99.3464	5.04222
SD				1.13206	1.06082
4E2 (+/-) L. mexicana
Image no	Macrpohages/field	Leishmania/field	No. of infected macrophages	% Macrophages infected	Average parasites/Macrophage
Image1	46	51	34	73.913	1.5
Image 2	33	46	25	75.7576	1.84
Image 6	34	36	16	47.0588	2.25
Total	113
AVERAGE				65.5765	1.86333
SD				16.0633	0.375544
Add-back 4E2 L. mexicana
Image no	Macrpohages/field	Leishmania/field	No. of infected macrophages	% Macrophages infected	Average parasites/Macrophage
Image1	47	210	44	93.617	4.77273
Image2	15	109	15	100	7.26667
Image 15	43	125	42	97.6744	2.97619
Image 18	30	130	30	100	4.33333
Total	135
Average				97.8229	4.83723
SD				3.01059	1.79106

## Sheet: Sheet3 Normalized to 1hr uptake
Parasites/macrophage
Time point	1hr	24hr	Ratio (24hr/1hr)
Wild Type	2.81506	5.42219	1.92613
Cas9/T7	2.21614	5.04222	2.27523
LeishIF4E2+/-	2.22435	1.86333	0.837699
Add-back	3.08242	4.83723	1.5693

## Sheet: Legends
Sheet 1	Infections are represented for 1 hr time point as % Macrophage infected and as Parasites per Macrophages. 100 macrphages were counted in total
Sheet 2	Infections are represented for 24 hr time point as % Macrophage infected and as Parasites per Macrophages. 100 macrphages were counted in total
Sheet3	Parasites per macrophages were finally represented after normalization with 1 hr uptake. Parasites per macrophages at 24 h were divided with parasites per macrophages at 1 hr
