# Supplementary material for: Distinct features of the Leishmania cap-binding protein LeishIF4E2 revealed by CRISPR-Cas9 mediated hemizygous deletion
Source: PLoS Negl Trop Dis. 2021 Mar 24;15(3):e0008352. doi: 10.1371/journal.pntd.0008352 (PMC8021392; doi:10.1371/journal.pntd.0008352)
Supplement: S4 Table — Raw MS data were analyzed and quantified using the MaxQuant software and the peptide data were searched against the annotated L. mexicana proteins listed in TriTrypDB. The proteomic content of 4E2(+/-) and Cas9/T7 cells was determined by LC-MS/MS analysis, in triplicates. (XLSX) [file pntd.0008352.s014.xlsx]

## Sheet: 4E2 mutant vs Cas9T7 Raw data
Gene ID	Protein names	Student's T-test p-value 4E2_KO_CAS9	Student's T-test Difference 4E2_KO_CAS9	LFQ intensity 4E2_KO_1	LFQ intensity 4E2_KO_2	LFQ intensity 4E2_KO_3	LFQ intensity CAS9_1	LFQ intensity CAS9_2	LFQ intensity CAS9_3	Razor + unique peptides	Sequence coverage [%]	Unique + razor sequence coverage [%]	Unique sequence coverage [%]	Mol. weight [kDa]	Q-value	Score	Razor + unique peptides 4E2_KO_1	Razor + unique peptides 4E2_KO_2	Razor + unique peptides 4E2_KO_3	Razor + unique peptides CAS9_1	Razor + unique peptides CAS9_2	Razor + unique peptides CAS9_3	Protein IDs	id	Fasta headers
LmxM.26.2380	Fibronectin type III domain containing protein, putative	3.16066e-08	-6.35803	18	18	18	24.2679	24.4551	24.3511	6	1.7	1.7	1.7	554.82	0	6.529	0	0	0	4	5	6	LmxM.26.2380.1-p1	2387	>LmxM.26.2380.1-p1 | transcript=LmxM.26.2380.1 | gene=LmxM.26.2380 | organism=Leishmania_mexicana_MHOM/GT/2001/U1103 | gene_product=Fibronectin type III domain containing protein, putative | transcript_product=Fibronectin type III domain containing protein
LmxM.31.1260	CRAL/TRIO domain containing protein, putative	4.04565e-08	-4.93439	18	18	18	23.0105	22.8557	22.937	3	8.4	8.4	8.4	53.531	0	4.962	0	0	0	1	3	2	LmxM.31.1260.1-p1	3186	>LmxM.31.1260.1-p1 | transcript=LmxM.31.1260.1 | gene=LmxM.31.1260 | organism=Leishmania_mexicana_MHOM/GT/2001/U1103 | gene_product=CRAL/TRIO domain containing protein, putative | transcript_product=CRAL/TRIO domain containing protein, putative | location=
LmxM.32.0210	hypothetical protein, unknown function	4.21495e-07	-5.44554	18	18	18	23.4676	23.5869	23.2821	4	6	6	6	100.13	0	4.5035	0	0	0	2	4	3	LmxM.32.0210.1-p1	3345	>LmxM.32.0210.1-p1 | transcript=LmxM.32.0210.1 | gene=LmxM.32.0210 | organism=Leishmania_mexicana_MHOM/GT/2001/U1103 | gene_product=hypothetical protein, unknown function | transcript_product=hypothetical protein, unknown function | location=LmxM.32:56624-
LmxM.05.0040	paraflagellar rod component par4, putative	5.77896e-06	-1.31071	26.574	26.4598	26.518	27.8682	27.7833	27.8324	22	39.8	39.8	39.8	68.44	0	33.844	6	11	14	16	20	18	LmxM.05.0040.1-p1	241	>LmxM.05.0040.1-p1 | transcript=LmxM.05.0040.1 | gene=LmxM.05.0040 | organism=Leishmania_mexicana_MHOM/GT/2001/U1103 | gene_product=paraflagellar rod component par4, putative | transcript_product=paraflagellar rod component par4, putative | location=LmxM.0
LmxM.34.5230	tRNA (guanine-N(7)-)-methyltransferase, putative	8.75304e-06	-1.07891	26.5754	26.5374	26.4754	27.632	27.5609	27.632	10	46.9	46.9	46.9	27.899	0	73.35	7	9	9	9	10	10	LmxM.34.5230.1-p1	4004	>LmxM.34.5230.1-p1 | transcript=LmxM.34.5230.1 | gene=LmxM.34.5230 | organism=Leishmania_mexicana_MHOM/GT/2001/U1103 | gene_product=tRNA (guanine-N(7)-)-methyltransferase, putative | transcript_product=tRNA (guanine-N(7)-)-methyltransferase, putative | loc
LmxM.34.5330	isopentenyl-diphosphate delta-isomerase (type II), putative	1.25578e-05	-1.30868	28.3452	28.1984	28.2625	29.5951	29.5259	29.611	19	57.3	57.3	57.3	39.433	0	140.3	15	17	17	17	19	18	LmxM.34.5330.1-p1	4012	>LmxM.34.5330.1-p1 | transcript=LmxM.34.5330.1 | gene=LmxM.34.5330 | organism=Leishmania_mexicana_MHOM/GT/2001/U1103 | gene_product=isopentenyl-diphosphate delta-isomerase (type II), putative | transcript_product=isopentenyl-diphosphate delta-isomerase (ty
LmxM.33.3600	adenosine kinase-like protein	2.1951e-05	-1.10839	24.7796	24.848	24.7077	25.9066	25.9203	25.8336	6	28.1	28.1	28.1	41.756	0	33.649	4	4	3	6	6	5	LmxM.33.3600.1-p1	3686	>LmxM.33.3600.1-p1 | transcript=LmxM.33.3600.1 | gene=LmxM.33.3600 | organism=Leishmania_mexicana_MHOM/GT/2001/U1103 | gene_product=adenosine kinase-like protein | transcript_product=adenosine kinase-like protein | location=LmxM.33:1362439-1363605(+) | pro
LmxM.33.0410	hypothetical protein, conserved	2.20237e-05	-2.13602	25.019	25.0567	25.0275	26.9869	27.2353	27.2891	9	29.3	29.3	29.3	47.288	0	90.744	3	4	7	8	9	9	LmxM.33.0410.1-p1	3541	>LmxM.33.0410.1-p1 | transcript=LmxM.33.0410.1 | gene=LmxM.33.0410 | organism=Leishmania_mexicana_MHOM/GT/2001/U1103 | gene_product=hypothetical protein, conserved | transcript_product=hypothetical protein, conserved | location=LmxM.33:138410-139672(+) | p
LmxM.24.1480	hypothetical protein, conserved	2.91629e-05	-4.07714	18	18	18	21.6929	22.2679	22.2707	2	5.1	5.1	5.1	66.577	0.0058316	1.7168	0	0	0	1	2	2	LmxM.24.1480.1-p1	2081	>LmxM.24.1480.1-p1 | transcript=LmxM.24.1480.1 | gene=LmxM.24.1480 | organism=Leishmania_mexicana_MHOM/GT/2001/U1103 | gene_product=hypothetical protein, conserved | transcript_product=hypothetical protein, conserved | location=LmxM.24:561689-563569(+) | p
LmxM.05.0370	hypothetical protein, conserved	3.45029e-05	-4.55953	18	18	18	22.1301	22.8858	22.6628	2	15.6	15.6	15.6	34.317	0	4.2359	1	1	1	1	1	1	LmxM.05.0370.1-p1	261	>LmxM.05.0370.1-p1 | transcript=LmxM.05.0370.1 | gene=LmxM.05.0370 | organism=Leishmania_mexicana_MHOM/GT/2001/U1103 | gene_product=hypothetical protein, conserved | transcript_product=hypothetical protein, conserved | location=LmxM.05:118876-119859(+) | p
LmxM.34.2400	Flagellar Member 5	3.66343e-05	-1.69654	25.3511	25.1488	25.3778	26.9977	27.0609	26.9088	26	18.7	18.7	18.7	193.43	0	41.297	7	11	12	18	25	25	LmxM.34.2400.1-p1	3859	>LmxM.34.2400.1-p1 | transcript=LmxM.34.2400.1 | gene=LmxM.34.2400 | organism=Leishmania_mexicana_MHOM/GT/2001/U1103 | gene_product=Flagellar Member 5 | transcript_product=Flagellar Member 5 | location=LmxM.34:900728-906097(+) | protein_length=1789 | seque
LmxM.36.3180	receptor-type adenylate cyclase a-like protein	4.02333e-05	-1.75511	25.8215	25.726	26.019	27.5898	27.5826	27.6595	20	20.6	19.8	19.8	152.3	0	72.466	11	11	12	19	19	20	LmxM.36.3180.1-p1	4198	>LmxM.36.3180.1-p1 | transcript=LmxM.36.3180.1 | gene=LmxM.36.3180 | organism=Leishmania_mexicana_MHOM/GT/2001/U1103 | gene_product=receptor-type adenylate cyclase a-like protein | transcript_product=receptor-type adenylate cyclase a-like protein | locatio
LmxM.19.0520	hypothetical protein, conserved	6.11341e-05	-2.49569	25.0317	24.9043	25.3477	27.6931	27.5536	27.524	14	26.5	26.5	26.5	65.242	0	41.677	4	3	6	14	13	14	LmxM.19.0520.1-p1	1532	>LmxM.19.0520.1-p1 | transcript=LmxM.19.0520.1 | gene=LmxM.19.0520 | organism=Leishmania_mexicana_MHOM/GT/2001/U1103 | gene_product=hypothetical protein, conserved | transcript_product=hypothetical protein, conserved | location=LmxM.19:197042-198751(+) | p
LmxM.34.5260	hypothetical protein, conserved	0.000193193	-1.09815	28.0137	28.0243	28.267	29.1819	29.2216	29.196	9	75.3	75.3	75.3	9.7397	0	308.07	9	8	8	9	8	9	LmxM.34.5260.1-p1	4006	>LmxM.34.5260.1-p1 | transcript=LmxM.34.5260.1 | gene=LmxM.34.5260 | organism=Leishmania_mexicana_MHOM/GT/2001/U1103 | gene_product=hypothetical protein, conserved | transcript_product=hypothetical protein, conserved | location=LmxM.34:1918115-1918372(+) |
LmxM.30.1800a	hypothetical protein	0.000227631	-1.17822	27.6865	27.4394	27.6458	28.8711	28.7453	28.6898	14	29	29	29	62.919	0	177.34	6	8	9	14	12	14	LmxM.30.1800a.1-p1;LmxM.30.1800.1-p1;LmxM.30.1820.1-p1	3042	>LmxM.30.1800a.1-p1 | transcript=LmxM.30.1800a.1 | gene=LmxM.30.1800a | organism=Leishmania_mexicana_MHOM/GT/2001/U1103 | gene_product=hypothetical protein | transcript_product=hypothetical protein | location=1036_mexFOS1_13k16.p1kpIBF_99:2168-3910(-) | pr
LmxM.07.0320	hypothetical protein, conserved	0.000246279	-1.13171	22.9243	23.0224	22.7836	23.9225	24.0935	24.1095	3	4.6	4.6	4.6	111.12	0	4.311	2	2	1	3	3	3	LmxM.07.0320.1-p1	415	>LmxM.07.0320.1-p1 | transcript=LmxM.07.0320.1 | gene=LmxM.07.0320 | organism=Leishmania_mexicana_MHOM/GT/2001/U1103 | gene_product=hypothetical protein, conserved | transcript_product=hypothetical protein, conserved | location=LmxM.07:136787-139885(-) | p
LmxM.07.1160	amino acid transporter 19, putative	0.000256094	-2.97346	23.4676	22.8727	23.0723	26.3959	26.1253	25.8118	5	16.5	16.5	16.5	53.739	0	16.204	1	1	1	5	4	4	LmxM.07.1160.1-p1	472	>LmxM.07.1160.1-p1 | transcript=LmxM.07.1160.1 | gene=LmxM.07.1160 | organism=Leishmania_mexicana_MHOM/GT/2001/U1103 | gene_product=amino acid transporter 19, putative | transcript_product=amino acid transporter 19, putative | location=LmxM.07:556147-55762
LmxM.31.1680	Paraflagellar Rod Proteome Component 9, putative	0.000297747	-2.04411	24.9539	24.7286	25.3135	27.0711	27.0813	26.976	5	43.4	43.4	43.4	15.759	0	103.31	4	5	4	5	5	4	LmxM.31.1680.1-p1	3202	>LmxM.31.1680.1-p1 | transcript=LmxM.31.1680.1 | gene=LmxM.31.1680 | organism=Leishmania_mexicana_MHOM/GT/2001/U1103 | gene_product=Paraflagellar Rod Proteome Component 9, putative | transcript_product=Paraflagellar Rod Proteome Component 9, putative | loc
LmxM.02.0310	Soluble NSF attachment protein, SNAP, putative	0.000342059	-2.23813	27.5754	26.965	27.524	29.6337	29.55	29.5951	29	54	54	54	70.815	0	323.31	16	14	17	26	29	26	LmxM.02.0310.1-p1	104	>LmxM.02.0310.1-p1 | transcript=LmxM.02.0310.1 | gene=LmxM.02.0310 | organism=Leishmania_mexicana_MHOM/GT/2001/U1103 | gene_product=Soluble NSF attachment protein, SNAP, putative | transcript_product=Soluble NSF attachment protein, SNAP, putative | locatio
LmxM.23.1040	hydrophilic acylated surface protein a	0.000388383	-1.31177	26.2661	25.9111	26.1757	27.5315	27.4073	27.3494	2	26.1	26.1	26.1	7.1422	0.00025641	2.9643	2	2	2	2	2	2	LmxM.23.1040.1-p1;LmxM.23.1060.1-p1	1972	>LmxM.23.1040.1-p1 | transcript=LmxM.23.1040.1 | gene=LmxM.23.1040 | organism=Leishmania_mexicana_MHOM/GT/2001/U1103 | gene_product=hydrophilic acylated surface protein a | transcript_product=hydrophilic acylated surface protein a | location=LmxM.23:477419
LmxM.24.1560	hypothetical protein, conserved	0.000407693	-2.31531	26.2589	25.7024	26.3595	28.3023	28.4668	28.4976	17	33.2	33.2	33.2	67.501	0	130.65	9	8	12	14	15	16	LmxM.24.1560.1-p1	2086	>LmxM.24.1560.1-p1 | transcript=LmxM.24.1560.1 | gene=LmxM.24.1560 | organism=Leishmania_mexicana_MHOM/GT/2001/U1103 | gene_product=hypothetical protein, conserved | transcript_product=hypothetical protein, conserved | location=LmxM.24:585345-587147(+) | p
LmxM.05.0920	paraflagellar rod protein, putative	0.000484014	-1.72823	23.8858	24.4041	24.3307	25.9406	25.867	25.9977	13	17.3	17.3	17.3	117.02	0	22.566	5	5	5	10	13	13	LmxM.05.0920.1-p1	293	>LmxM.05.0920.1-p1 | transcript=LmxM.05.0920.1 | gene=LmxM.05.0920 | organism=Leishmania_mexicana_MHOM/GT/2001/U1103 | gene_product=paraflagellar rod protein, putative | transcript_product=paraflagellar rod protein, putative | location=LmxM.05:342773-34599
LmxM.12.0910	promastigote surface antigen protein PSA	0.000509735	-1.43204	23.5869	23.5285	23.9672	25.0813	25.1642	25.1332	3	5.6	5.6	2.9	73.402	0	7.8921	2	2	2	3	3	3	LmxM.12.0910.1-p1;LmxM.12.0860.1-p1	975	>LmxM.12.0910.1-p1 | transcript=LmxM.12.0910.1 | gene=LmxM.12.0910 | organism=Leishmania_mexicana_MHOM/GT/2001/U1103 | gene_product=promastigote surface antigen protein PSA | transcript_product=promastigote surface antigen protein PSA | location=LmxM.12:37
LmxM.32.3270	fatty acid desaturase, putative	0.000525412	-1.06647	26.6181	26.632	26.7895	27.5682	27.8445	27.8264	12	29.2	29.2	29.2	45.46	0	60.221	7	8	12	10	11	10	LmxM.32.3270.1-p1;LmxM.10.1320.1-p1	3510	>LmxM.32.3270.1-p1 | transcript=LmxM.32.3270.1 | gene=LmxM.32.3270 | organism=Leishmania_mexicana_MHOM/GT/2001/U1103 | gene_product=fatty acid desaturase, putative | transcript_product=fatty acid desaturase, putative | location=LmxM.32:1404127-1405311(+) |
LmxM.16.1430	Paraflagellar rod protein 2	0.00052545	-2.38315	31.0349	30.2759	30.8829	33.1739	33.0592	33.1099	58	83.6	83.6	83.6	68.684	0	323.31	43	36	46	51	54	57	LmxM.16.1430.1-p1;LmxM.16.1425partial.1-p1	1322	>LmxM.16.1430.1-p1 | transcript=LmxM.16.1430.1 | gene=LmxM.16.1430 | organism=Leishmania_mexicana_MHOM/GT/2001/U1103 | gene_product=Paraflagellar rod protein 2 | transcript_product=Paraflagellar rod protein 2 | location=LmxM.16:573963-575762(-) | protein_l
LmxM.34.5340	Dynein heavy chain and region D6 of dynein motor/Ankyrin repeats (3 copies), putative	0.000537494	-2.90223	26.9869	26.038	26.7389	29.5682	29.4374	29.4649	16	52.9	52.9	52.9	38.891	0	129.38	12	10	11	15	16	16	LmxM.34.5340.1-p1	4013	>LmxM.34.5340.1-p1 | transcript=LmxM.34.5340.1 | gene=LmxM.34.5340 | organism=Leishmania_mexicana_MHOM/GT/2001/U1103 | gene_product=Dynein heavy chain and region D6 of dynein motor/Ankyrin repeats (3 copies), putative | transcript_product=Dynein heavy chai
LmxM.32.0610	paraflagellar rod component, putative	0.000541319	-1.42341	27.611	27.1604	27.4629	28.8294	28.7549	28.9203	4	31.2	31.2	31.2	14.22	0	59.215	4	4	4	4	4	4	LmxM.32.0610.1-p1	3366	>LmxM.32.0610.1-p1 | transcript=LmxM.32.0610.1 | gene=LmxM.32.0610 | organism=Leishmania_mexicana_MHOM/GT/2001/U1103 | gene_product=paraflagellar rod component, putative | transcript_product=paraflagellar rod component, putative | location=LmxM.32:209402-2
LmxM.31.1910	hypothetical protein, conserved	0.000554182	-2.15774	25.9672	25.2426	25.7077	27.8682	27.7517	27.7708	16	22.1	22.1	22.1	82.109	0	65.718	8	7	8	13	16	15	LmxM.31.1910.1-p1	3217	>LmxM.31.1910.1-p1 | transcript=LmxM.31.1910.1 | gene=LmxM.31.1910 | organism=Leishmania_mexicana_MHOM/GT/2001/U1103 | gene_product=hypothetical protein, conserved | transcript_product=hypothetical protein, conserved | location=LmxM.31:737277-739481(-) | p
LmxM.08_29.1570	metallo-peptidase, Clan MH, Family M18	0.000581509	-1.08653	24.4362	24.3239	24.0935	25.4073	25.2856	25.4202	5	14.5	14.5	14.5	43.949	0	18.087	2	3	4	4	5	3	LmxM.08_29.1570.1-p1	629	>LmxM.08_29.1570.1-p1 | transcript=LmxM.08_29.1570.1 | gene=LmxM.08_29.1570 | organism=Leishmania_mexicana_MHOM/GT/2001/U1103 | gene_product=metallo-peptidase, Clan MH, Family M18 | transcript_product=metallo-peptidase, Clan MH, Family M18 | location=LmxM.
LmxM.02.0550	hypothetical protein, unknown function	0.000617953	-1.95793	28.7988	28.1263	28.5573	30.5203	30.3828	30.4532	10	67.5	67.5	67.5	17.561	0	143.82	9	8	10	10	10	10	LmxM.02.0550.1-p1	116	>LmxM.02.0550.1-p1 | transcript=LmxM.02.0550.1 | gene=LmxM.02.0550 | organism=Leishmania_mexicana_MHOM/GT/2001/U1103 | gene_product=hypothetical protein, unknown function | transcript_product=hypothetical protein, unknown function | location=LmxM.02:218801
LmxM.08_29.1760	paraflagellar rod protein 1D, putative	0.000636908	-2.4359	30.8385	30.0217	30.6881	32.966	32.9171	32.9729	60	80.8	80.8	80.8	69.033	0	323.31	35	36	41	55	58	57	LmxM.08_29.1760.1-p1;LmxM.08_29.1750.1-p1	637	>LmxM.08_29.1760.1-p1 | transcript=LmxM.08_29.1760.1 | gene=LmxM.08_29.1760 | organism=Leishmania_mexicana_MHOM/GT/2001/U1103 | gene_product=paraflagellar rod protein 1D, putative | transcript_product=paraflagellar rod protein 1D, putative | location=LmxM.
LmxM.34.0820	aspartate aminotransferase, putative	0.000641249	-1.16686	29.461	29.0531	29.3044	30.4823	30.4134	30.4234	23	55.3	55.3	55.3	46.194	0	289.24	15	19	21	19	22	23	LmxM.34.0820.1-p1	3769	>LmxM.34.0820.1-p1 | transcript=LmxM.34.0820.1 | gene=LmxM.34.0820 | organism=Leishmania_mexicana_MHOM/GT/2001/U1103 | gene_product=aspartate aminotransferase, putative | transcript_product=aspartate aminotransferase, putative | location=LmxM.34:304748-305
LmxM.10.0510	glycerol-3-phosphate dehydrogenase [NAD+], glycosomal/mitochondrial	0.000684587	-1.10252	25.7077	25.4862	25.3679	26.6458	26.7129	26.5105	9	33	33	33	39.191	0	95.507	5	6	9	5	9	9	LmxM.10.0510.1-p1	819	>LmxM.10.0510.1-p1 | transcript=LmxM.10.0510.1 | gene=LmxM.10.0510 | organism=Leishmania_mexicana_MHOM/GT/2001/U1103 | gene_product=glycerol-3-phosphate dehydrogenase [NAD+], glycosomal/mitochondrial | transcript_product=glycerol-3-phosphate dehydrogenase
LmxM.34.4010	protein kinase A catalytic subunit isoform 1	0.000686989	-1.14205	25.1719	24.8044	25.0359	26.2262	26.17	26.0422	7	17	17	17	42.094	0	12.597	4	3	5	5	6	6	LmxM.34.4010.1-p1;LmxM.34.3960.1-p1	3941	>LmxM.34.4010.1-p1 | transcript=LmxM.34.4010.1 | gene=LmxM.34.4010 | organism=Leishmania_mexicana_MHOM/GT/2001/U1103 | gene_product=protein kinase A catalytic subunit isoform 1 | transcript_product=protein kinase A catalytic subunit isoform 1 | location=Lm
LmxM.13.1160	calmodulin, putative	0.000689597	-1.02792	24.8191	24.5463	24.6209	25.5754	25.8215	25.673	2	14.4	14.4	14.4	22.071	0	6.51	2	2	2	2	2	2	LmxM.13.1160.1-p1	1058	>LmxM.13.1160.1-p1 | transcript=LmxM.13.1160.1 | gene=LmxM.13.1160 | organism=Leishmania_mexicana_MHOM/GT/2001/U1103 | gene_product=calmodulin, putative | transcript_product=calmodulin, putative | location=LmxM.13:373490-374098(-) | protein_length=202 | se
LmxM.15.0250	hypothetical protein, conserved	0.000868196	-1.47793	22.3211	22.6497	22.7098	24.0105	23.8576	24.2463	7	4.9	4.9	4.9	204.05	0	8.496	1	4	3	5	4	6	LmxM.15.0250.1-p1	1186	>LmxM.15.0250.1-p1 | transcript=LmxM.15.0250.1 | gene=LmxM.15.0250 | organism=Leishmania_mexicana_MHOM/GT/2001/U1103 | gene_product=hypothetical protein, conserved | transcript_product=hypothetical protein, conserved | location=LmxM.15:96541-102336(+) | pr
LmxM.33.1520	p25-alpha, putative	0.00093261	-1.12494	29.5352	29.1164	29.2512	30.4134	30.3724	30.4919	12	65.2	65.2	65.2	14.324	0	146.69	10	12	12	12	10	11	LmxM.33.1520.1-p1	3604	>LmxM.33.1520.1-p1 | transcript=LmxM.33.1520.1 | gene=LmxM.33.1520 | organism=Leishmania_mexicana_MHOM/GT/2001/U1103 | gene_product=p25-alpha, putative | transcript_product=p25-alpha, putative | location=LmxM.33:664127-664525(-) | protein_length=132 | sequ
LmxM.13.0560	60S ribosomal protein L18, putative	0.000962075	-1.06425	30.6629	30.4532	30.7533	31.5435	31.6839	31.8347	10	47.5	47.5	47.5	22.107	0	189.63	9	10	10	10	10	10	LmxM.13.0560.1-p1;LmxM.36.4510.1-p1	1014	>LmxM.13.0560.1-p1 | transcript=LmxM.13.0560.1 | gene=LmxM.13.0560 | organism=Leishmania_mexicana_MHOM/GT/2001/U1103 | gene_product=60S ribosomal protein L18, putative | transcript_product=60S ribosomal protein L18, putative | location=LmxM.13:155860-15645
LmxM.17.0200	receptor-type adenylate cyclase a	0.000976056	-1.50773	26.5595	25.9694	26.3273	27.8445	27.7895	27.7453	30	29	29	7.1	150.59	0	107.4	14	9	21	26	28	27	LmxM.17.0200.1-p1;LmxM.17.0190.1-p1	1343	>LmxM.17.0200.1-p1 | transcript=LmxM.17.0200.1 | gene=LmxM.17.0200 | organism=Leishmania_mexicana_MHOM/GT/2001/U1103 | gene_product=receptor-type adenylate cyclase a | transcript_product=receptor-type adenylate cyclase a | location=LmxM.17:40601-44719(-) |
LmxM.10.0180	leucine-rich repeat protein, putative	0.000986731	-2.43581	23.4041	23.4425	24.1871	25.9825	26.3545	26.0041	8	42.9	42.9	42.9	27.268	0	54.126	2	3	4	8	8	7	LmxM.10.0180.1-p1	796	>LmxM.10.0180.1-p1 | transcript=LmxM.10.0180.1 | gene=LmxM.10.0180 | organism=Leishmania_mexicana_MHOM/GT/2001/U1103 | gene_product=leucine-rich repeat protein, putative | transcript_product=leucine-rich repeat protein, putative | location=LmxM.10:63502-64
LmxM.29.3360	calmodulin-related protein, putative	0.00100081	-1.24728	24.48	24.0443	24.4551	25.5955	25.5105	25.6153	8	14.3	14.3	14.3	80.969	0	29.78	7	5	6	6	8	7	LmxM.29.3360.1-p1	2928	>LmxM.29.3360.1-p1 | transcript=LmxM.29.3360.1 | gene=LmxM.29.3360 | organism=Leishmania_mexicana_MHOM/GT/2001/U1103 | gene_product=calmodulin-related protein, putative | transcript_product=calmodulin-related protein, putative | location=LmxM.29:1192845-11
LmxM.30.0090	hypothetical protein, conserved	0.00106354	-1.18175	24.4298	24.002	24.1488	25.4738	25.3877	25.2643	8	19.3	19.3	19.3	56.115	0	12.028	4	4	3	6	8	8	LmxM.30.0090.1-p1	2958	>LmxM.30.0090.1-p1 | transcript=LmxM.30.0090.1 | gene=LmxM.30.0090 | organism=Leishmania_mexicana_MHOM/GT/2001/U1103 | gene_product=hypothetical protein, conserved | transcript_product=hypothetical protein, conserved | location=LmxM.30:23544-25022(-) | pro
LmxM.17.0260	hypothetical protein, conserved	0.00107526	-2.60542	24.604	25.5926	25.3975	27.9031	27.6931	27.8142	23	43.4	43.4	43.4	81.346	0	101	5	3	4	19	19	21	LmxM.17.0260.1-p1	1345	>LmxM.17.0260.1-p1 | transcript=LmxM.17.0260.1 | gene=LmxM.17.0260 | organism=Leishmania_mexicana_MHOM/GT/2001/U1103 | gene_product=hypothetical protein, conserved | transcript_product=hypothetical protein, conserved | location=LmxM.17:128873-131224(-) | p
LmxM.23.0570	MYCBP-associated protein family, putative	0.00108689	-1.0459	23.9933	23.895	23.9672	25.1795	24.7695	25.0443	5	7.5	7.5	7.5	115.76	0	16.868	4	3	2	4	3	3	LmxM.23.0570.1-p1	1947	>LmxM.23.0570.1-p1 | transcript=LmxM.23.0570.1 | gene=LmxM.23.0570 | organism=Leishmania_mexicana_MHOM/GT/2001/U1103 | gene_product=MYCBP-associated protein family, putative | transcript_product=MYCBP-associated protein family, putative | location=LmxM.23:
LmxM.25.1820	hypothetical protein, conserved	0.00115878	-1.18516	26.6595	26.1814	26.4409	27.5754	27.5754	27.6865	10	17.7	17.7	17.7	92.193	0	40.76	6	7	7	10	10	8	LmxM.25.1820.1-p1	2226	>LmxM.25.1820.1-p1 | transcript=LmxM.25.1820.1 | gene=LmxM.25.1820 | organism=Leishmania_mexicana_MHOM/GT/2001/U1103 | gene_product=hypothetical protein, conserved | transcript_product=hypothetical protein, conserved | location=LmxM.25:701852-704410(-) | p
LmxM.29.2850	hypothetical protein, conserved	0.00116616	-1.38329	28.066	27.5609	28.0349	29.203	29.2847	29.3239	5	53.9	53.9	53.9	13.065	0	82.833	4	4	4	5	5	5	LmxM.29.2850.1-p1	2895	>LmxM.29.2850.1-p1 | transcript=LmxM.29.2850.1 | gene=LmxM.29.2850 | organism=Leishmania_mexicana_MHOM/GT/2001/U1103 | gene_product=hypothetical protein, conserved | transcript_product=hypothetical protein, conserved | location=LmxM.29:1026684-1027031(-) |
LmxM.23.1720	hypothetical protein, conserved	0.00120068	-1.08575	23.4551	23.0918	23.4676	24.417	24.5105	24.3444	2	20.3	20.3	20.3	16.512	0	9.9928	1	1	2	2	2	2	LmxM.23.1720.1-p1	2007	>LmxM.23.1720.1-p1 | transcript=LmxM.23.1720.1 | gene=LmxM.23.1720 | organism=Leishmania_mexicana_MHOM/GT/2001/U1103 | gene_product=hypothetical protein, conserved | transcript_product=hypothetical protein, conserved | location=LmxM.23:680201-680617(+) | p
LmxM.19.0080	DnaJ domain containing protein, putative	0.00129719	-1.16987	26.2372	25.8433	26.1946	27.4073	27.217	27.1604	16	41	41	41	50.854	0	32.16	10	8	8	12	15	12	LmxM.19.0080.1-p1	1497	>LmxM.19.0080.1-p1 | transcript=LmxM.19.0080.1 | gene=LmxM.19.0080 | organism=Leishmania_mexicana_MHOM/GT/2001/U1103 | gene_product=DnaJ domain containing protein, putative | transcript_product=DnaJ domain containing protein, putative | location=LmxM.19:12
LmxM.11.0810	hypothetical protein, conserved	0.00132805	-1.00308	26.4785	26.1035	26.3204	27.4154	27.2979	27.1984	25	42.6	42.6	42.6	104.51	0	81.795	15	13	17	20	22	22	LmxM.11.0810.1-p1	907	>LmxM.11.0810.1-p1 | transcript=LmxM.11.0810.1 | gene=LmxM.11.0810 | organism=Leishmania_mexicana_MHOM/GT/2001/U1103 | gene_product=hypothetical protein, conserved | transcript_product=hypothetical protein, conserved | location=LmxM.11:296656-299580(+) | p
LmxM.36.5340	hypothetical protein, conserved	0.00140723	-1.52799	26.8741	26.3031	26.341	28.1361	27.9259	28.0401	30	43.1	43.1	43.1	97.878	0	62.622	11	11	11	26	26	26	LmxM.36.5340.1-p1	4311	>LmxM.36.5340.1-p1 | transcript=LmxM.36.5340.1 | gene=LmxM.36.5340 | organism=Leishmania_mexicana_MHOM/GT/2001/U1103 | gene_product=hypothetical protein, conserved | transcript_product=hypothetical protein, conserved | location=LmxM.20:2037420-2040011(-) |
LmxM.36.1380	hypothetical protein, conserved	0.00149942	-1.36353	26.3187	26.1852	26.7517	27.7195	27.7645	27.8623	9	19.5	19.5	19.5	68.448	0	11.478	6	7	5	7	9	7	LmxM.36.1380.1-p1	4089	>LmxM.36.1380.1-p1 | transcript=LmxM.36.1380.1 | gene=LmxM.36.1380 | organism=Leishmania_mexicana_MHOM/GT/2001/U1103 | gene_product=hypothetical protein, conserved | transcript_product=hypothetical protein, conserved | location=LmxM.20:496035-497903(-) | p
LmxM.22.0460	40S ribosomal protein S15, putative	0.0016787	-1.06407	30.94	31.225	31.3463	32.1269	32.1989	32.3776	10	63.8	63.8	63.8	17.435	0	126.42	9	8	10	6	10	10	LmxM.22.0460.1-p1;LmxM.22.0420.1-p1	1833	>LmxM.22.0460.1-p1 | transcript=LmxM.22.0460.1 | gene=LmxM.22.0460 | organism=Leishmania_mexicana_MHOM/GT/2001/U1103 | gene_product=40S ribosomal protein S15, putative | transcript_product=40S ribosomal protein S15, putative | location=LmxM.22:179022-17948
LmxM.23.1300	lathosterol oxidase-like protein	0.00175951	-1.41907	24.4923	24.002	24.0105	25.5551	25.4298	25.7771	3	13.2	13.2	13.2	35.316	0	4.825	1	1	1	2	2	3	LmxM.23.1300.1-p1	1985	>LmxM.23.1300.1-p1 | transcript=LmxM.23.1300.1 | gene=LmxM.23.1300 | organism=Leishmania_mexicana_MHOM/GT/2001/U1103 | gene_product=lathosterol oxidase-like protein | transcript_product=lathosterol oxidase-like protein | location=LmxM.23:596294-597202(+) |
LmxM.23.1061	small hydrophilic endoplasmic reticulum-associated protein (sherp)	0.00180507	-1.65553	24.1253	24.0359	23.417	25.5725	25.48	25.4923	2	61.4	61.4	61.4	5.9464	0	15.461	2	2	2	2	2	2	LmxM.23.1061.1-p1;LmxM.23.1050.1-p1	1973	>LmxM.23.1061.1-p1 | transcript=LmxM.23.1061.1 | gene=LmxM.23.1061 | organism=Leishmania_mexicana_MHOM/GT/2001/U1103 | gene_product=small hydrophilic endoplasmic reticulum-associated protein (sherp) | transcript_product=small hydrophilic endoplasmic reticu
LmxM.21.1250	adenylate kinase, putative	0.0018673	-1.43813	28.2759	27.6251	28.1115	29.4134	29.4234	29.49	16	82.2	82.2	82.2	29.921	0	116.18	10	13	14	14	15	16	LmxM.21.1250.1-p1	1766	>LmxM.21.1250.1-p1 | transcript=LmxM.21.1250.1 | gene=LmxM.21.1250 | organism=Leishmania_mexicana_MHOM/GT/2001/U1103 | gene_product=adenylate kinase, putative | transcript_product=adenylate kinase, putative | location=LmxM.21:494839-495648(-) | protein_len
LmxM.07.0310	paraflagellar rod protein, putative	0.00188235	-2.6606	24.217	24.6153	25.2996	27.4314	27.0296	27.6527	26	43.7	43.7	43.7	89.435	0	97.689	6	7	10	20	21	24	LmxM.07.0310.1-p1	414	>LmxM.07.0310.1-p1 | transcript=LmxM.07.0310.1 | gene=LmxM.07.0310 | organism=Leishmania_mexicana_MHOM/GT/2001/U1103 | gene_product=paraflagellar rod protein, putative | transcript_product=paraflagellar rod protein, putative | location=LmxM.07:132982-13540
LmxM.08_29.1170	hypothetical protein, conserved	0.00191991	-2.7287	25.9606	24.8142	25.918	28.2399	28.3367	28.3023	15	62	62	62	39.438	0	135.15	8	3	9	10	15	13	LmxM.08_29.1170.1-p1	609	>LmxM.08_29.1170.1-p1 | transcript=LmxM.08_29.1170.1 | gene=LmxM.08_29.1170 | organism=Leishmania_mexicana_MHOM/GT/2001/U1103 | gene_product=hypothetical protein, conserved | transcript_product=hypothetical protein, conserved | location=LmxM.08:699799-7008
LmxM.30.0950	hypothetical protein	0.0019504	-1.21398	27.7708	27.2077	27.5014	28.7927	28.6663	28.6629	24	49.9	49.9	49.9	68.453	0	141.44	13	14	17	20	22	23	LmxM.30.0950.1-p1;LmxM.30.0930.1-p1;LmxM.30.0960.1-p1	3000	>LmxM.30.0950.1-p1 | transcript=LmxM.30.0950.1 | gene=LmxM.30.0950 | organism=Leishmania_mexicana_MHOM/GT/2001/U1103 | gene_product=hypothetical protein | transcript_product=hypothetical protein | location=1036_mexFOS1_13k16.p1kpIBF_11:7623-9488(+) | prote
LmxM.18.1080	protein kinase A catalytic subunit 3	0.0019682	-1.49973	25.772	25.1488	25.5404	27.189	26.8974	26.8741	7	18.1	18.1	18.1	38.185	0	14.79	6	5	6	7	6	6	LmxM.18.1080.1-p1	1454	>LmxM.18.1080.1-p1 | transcript=LmxM.18.1080.1 | gene=LmxM.18.1080 | organism=Leishmania_mexicana_MHOM/GT/2001/U1103 | gene_product=protein kinase A catalytic subunit 3 | transcript_product=protein kinase A catalytic subunit 3 | location=LmxM.18:442386-443
LmxM.36.4780	paraflagellar rod component, putative	0.00198028	-1.91651	27.1214	26.217	26.7771	28.6931	28.5573	28.6146	12	58.7	58.7	58.7	33.638	0	65.661	5	5	5	10	10	11	LmxM.36.4780.1-p1	4283	>LmxM.36.4780.1-p1 | transcript=LmxM.36.4780.1 | gene=LmxM.36.4780 | organism=Leishmania_mexicana_MHOM/GT/2001/U1103 | gene_product=paraflagellar rod component, putative | transcript_product=paraflagellar rod component, putative | location=LmxM.20:1827782-
LmxM.36.4230	paraflagellar rod component, putative	0.00212816	-2.86285	26.976	25.792	27.0401	29.4688	29.461	29.4668	35	41.1	41.1	41.1	117.74	0	290.76	18	7	19	31	35	32	LmxM.36.4230.1-p1	4255	>LmxM.36.4230.1-p1 | transcript=LmxM.36.4230.1 | gene=LmxM.36.4230 | organism=Leishmania_mexicana_MHOM/GT/2001/U1103 | gene_product=paraflagellar rod component, putative | transcript_product=paraflagellar rod component, putative | location=LmxM.20:1587954-
LmxM.36.5870	hypothetical protein, conserved	0.00216592	-1.18747	26.4218	25.9203	26.3844	27.5165	27.4314	27.341	18	31.2	31.2	31.2	86.173	0	57.45	14	15	15	14	15	15	LmxM.36.5870.1-p1	4336	>LmxM.36.5870.1-p1 | transcript=LmxM.36.5870.1 | gene=LmxM.36.5870 | organism=Leishmania_mexicana_MHOM/GT/2001/U1103 | gene_product=hypothetical protein, conserved | transcript_product=hypothetical protein, conserved | location=LmxM.20:2217020-2219407(-) |
LmxM.09.1320	paraflagellar rod component, putative	0.00241766	-1.70212	27.2445	26.4008	26.9428	28.6355	28.509	28.55	23	48.3	48.3	48.3	68.043	0	191.17	16	14	19	17	20	20	LmxM.09.1320.1-p1	770	>LmxM.09.1320.1-p1 | transcript=LmxM.09.1320.1 | gene=LmxM.09.1320 | organism=Leishmania_mexicana_MHOM/GT/2001/U1103 | gene_product=paraflagellar rod component, putative | transcript_product=paraflagellar rod component, putative | location=LmxM.09:485712-4
LmxM.09.0760	hypothetical protein, conserved	0.00338697	-1.01093	26.8858	26.4938	26.4984	27.8142	27.4785	27.6181	3	0.5	0.5	0.5	567.32	0.009622	1.4991	2	2	1	1	2	1	LmxM.09.0760.1-p1	736	>LmxM.09.0760.1-p1 | transcript=LmxM.09.0760.1 | gene=LmxM.09.0760 | organism=Leishmania_mexicana_MHOM/GT/2001/U1103 | gene_product=hypothetical protein, conserved | transcript_product=hypothetical protein, conserved | location=LmxM.09:275714-292099(-) | p
LmxM.34.5250	glycosyl transferase, putative	0.00403025	-1.07331	24.5105	24.6486	24.1015	25.5869	25.5492	25.3444	6	18.7	18.7	18.7	52.037	0	12.611	3	5	3	5	6	5	LmxM.34.5250.1-p1	4005	>LmxM.34.5250.1-p1 | transcript=LmxM.34.5250.1 | gene=LmxM.34.5250 | organism=Leishmania_mexicana_MHOM/GT/2001/U1103 | gene_product=glycosyl transferase, putative | transcript_product=glycosyl transferase, putative | location=LmxM.34:1916111-1917511(+) | p
LmxM.10.0490	mitogen-activated protein kinase	0.00451617	-7.27893	18	18	21.7876	26.4378	26.5135	26.673	10	41.5	41.5	41.5	43.706	0	41.98	0	0	1	8	9	10	LmxM.10.0490.1-p1	818	>LmxM.10.0490.1-p1 | transcript=LmxM.10.0490.1 | gene=LmxM.10.0490 | organism=Leishmania_mexicana_MHOM/GT/2001/U1103 | gene_product=mitogen-activated protein kinase | transcript_product=mitogen-activated protein kinase | location=LmxM.10:202598-203764(+) |
LmxM.32.1460partial	RNA recognition motif. (a.k.a. RRM, RBD, or RNP domain), putative	0.00510065	-1.10316	23.654	23.4551	23.7286	25.065	24.4614	24.6209	3	16.1	16.1	16.1	18.731	0.0024618	2.3959	1	1	2	2	3	3	LmxM.32.1460partial.1-p1	3413	>LmxM.32.1460partial.1-p1 | transcript=LmxM.32.1460partial.1 | gene=LmxM.32.1460partial | organism=Leishmania_mexicana_MHOM/GT/2001/U1103 | gene_product=RNA recognition motif. (a.k.a. RRM, RBD, or RNP domain), putative | transcript_product=RNA recognition
LmxM.29.1400	WD domain, G-beta repeat, putative	0.0052853	-1.0892	23.6757	23.8191	24.0935	24.9361	25.228	24.6918	9	24.1	24.1	24.1	57.494	0	22.707	2	3	6	5	8	7	LmxM.29.1400.1-p1	2827	>LmxM.29.1400.1-p1 | transcript=LmxM.29.1400.1 | gene=LmxM.29.1400 | organism=Leishmania_mexicana_MHOM/GT/2001/U1103 | gene_product=WD domain, G-beta repeat, putative | transcript_product=WD domain, G-beta repeat, putative | location=LmxM.29:476186-477847(
LmxM.34.5320	SAC3/GANP/Nin1/mts3/eIF-3 p25 family, putative	0.00531775	-1.35189	24.4041	25.0691	25.1293	26.0732	26.3477	26.2372	12	25.3	25.3	25.3	66.937	0	22.416	5	9	10	12	12	12	LmxM.34.5320.1-p1	4011	>LmxM.34.5320.1-p1 | transcript=LmxM.34.5320.1 | gene=LmxM.34.5320 | organism=Leishmania_mexicana_MHOM/GT/2001/U1103 | gene_product=SAC3/GANP/Nin1/mts3/eIF-3 p25 family, putative | transcript_product=SAC3/GANP/Nin1/mts3/eIF-3 p25 family, putative | locatio
LmxM.36.3620	EF-hand domain pair, putative	0.0055151	-1.58765	27.189	26.7389	27.17	28.1263	28.9512	28.7833	5	75.7	75.7	75.7	11.807	0	165.78	2	2	3	4	5	5	LmxM.36.3620.1-p1	4223	>LmxM.36.3620.1-p1 | transcript=LmxM.36.3620.1 | gene=LmxM.36.3620 | organism=Leishmania_mexicana_MHOM/GT/2001/U1103 | gene_product=EF-hand domain pair, putative | transcript_product=EF-hand domain pair, putative | location=LmxM.20:1379921-1380232(-) | pro
LmxM.28.1930	Zinc transporter 3, putative	0.00616948	-3.39338	24.9316	22.7369	24.1174	27.3153	27.2353	27.4154	5	11.3	11.3	11.3	46.892	0	65.835	1	1	2	5	5	5	LmxM.28.1930.1-p1;LmxM.28.1930partial.1-p1	2672	>LmxM.28.1930.1-p1 | transcript=LmxM.28.1930.1 | gene=LmxM.28.1930 | organism=Leishmania_mexicana_MHOM/GT/2001/U1103 | gene_product=Zinc transporter 3, putative | transcript_product=Zinc transporter 3, putative | location=LmxM.28:734238-735590(-) | protein
LmxM.13.0850	hypothetical protein, conserved	0.00654231	-1.00247	25.1757	24.824	25.1174	26.3477	25.8118	25.965	13	20	20	20	91.606	0	16.68	5	4	6	10	12	12	LmxM.13.0850.1-p1	1034	>LmxM.13.0850.1-p1 | transcript=LmxM.13.0850.1 | gene=LmxM.13.0850 | organism=Leishmania_mexicana_MHOM/GT/2001/U1103 | gene_product=hypothetical protein, conserved | transcript_product=hypothetical protein, conserved | location=LmxM.13:265262-267871(-) | p
LmxM.36.3950	hypothetical protein, conserved	0.00707924	-1.92119	23.3778	23.7182	22.7492	25.604	24.7441	25.2607	5	18	18	18	28.55	0	6.8233	2	4	2	2	5	5	LmxM.36.3950.1-p1	4240	>LmxM.36.3950.1-p1 | transcript=LmxM.36.3950.1 | gene=LmxM.36.3950 | organism=Leishmania_mexicana_MHOM/GT/2001/U1103 | gene_product=hypothetical protein, conserved | transcript_product=hypothetical protein, conserved | location=LmxM.20:1485347-1486099(+) |
LmxM.18.1640	hypothetical protein, conserved	0.00745183	-1.42535	27.6998	26.7645	27.2625	28.7771	28.49	28.7357	6	44.1	44.1	44.1	13.19	0	54.59	5	6	6	6	6	6	LmxM.18.1640.1-p1	1491	>LmxM.18.1640.1-p1 | transcript=LmxM.18.1640.1 | gene=LmxM.18.1640 | organism=Leishmania_mexicana_MHOM/GT/2001/U1103 | gene_product=hypothetical protein, conserved | transcript_product=hypothetical protein, conserved | location=LmxM.18:677989-678345(+) | p
LmxM.26.0500	hypothetical protein, conserved	0.00858069	-1.32383	23.0325	23.7895	23.6757	24.558	24.867	25.0443	7	21.4	21.4	21.4	49.757	0	14.219	1	2	2	5	5	6	LmxM.26.0500.1-p1	2294	>LmxM.26.0500.1-p1 | transcript=LmxM.26.0500.1 | gene=LmxM.26.0500 | organism=Leishmania_mexicana_MHOM/GT/2001/U1103 | gene_product=hypothetical protein, conserved | transcript_product=hypothetical protein, conserved | location=LmxM.26:129876-131297(-) | p
LmxM.27.0510	cysteine peptidase, Clan CA, family C2, putative	0.0113975	-1.26209	26.0588	25.1055	25.6865	26.9977	26.7771	26.8623	16	7	4.9	4.8	489.11	0	31.403	6	5	9	12	13	14	LmxM.27.0510.1-p1	2437	>LmxM.27.0510.1-p1 | transcript=LmxM.27.0510.1 | gene=LmxM.27.0510 | organism=Leishmania_mexicana_MHOM/GT/2001/U1103 | gene_product=cysteine peptidase, Clan CA, family C2, putative | transcript_product=cysteine peptidase, Clan CA, family C2, putative | loc
LmxM.23.1650	Putative tRNA binding domain containing protein, putative	0.0138202	-1.07267	25.002	24.7995	24.217	25.7208	25.9316	25.5841	3	22.9	22.9	22.9	15.989	0	29.956	2	2	2	3	3	2	LmxM.23.1650.1-p1	2003	>LmxM.23.1650.1-p1 | transcript=LmxM.23.1650.1 | gene=LmxM.23.1650 | organism=Leishmania_mexicana_MHOM/GT/2001/U1103 | gene_product=Putative tRNA binding domain containing protein, putative | transcript_product=Putative tRNA binding domain containing prote
LmxM.24.0760	DNA repair and recombination protein RAD54, putative	0.0155277	-1.42298	23.2535	24.0526	24.4362	25.4266	25.3239	25.2607	8	8.6	8.6	8.6	123.63	0	8.0788	7	7	6	1	1	1	LmxM.24.0760.1-p1	2049	>LmxM.24.0760.1-p1 | transcript=LmxM.24.0760.1 | gene=LmxM.24.0760 | organism=Leishmania_mexicana_MHOM/GT/2001/U1103 | gene_product=DNA repair and recombination protein RAD54, putative | transcript_product=DNA repair and recombination protein RAD54, putati
LmxM.36.3120	hypothetical protein, conserved	0.0155665	-1.66097	26.1507	24.7645	25.558	26.9869	27.189	27.2803	8	17.4	17.4	17.4	61.954	0	9.5977	6	1	6	8	7	8	LmxM.36.3120.1-p1	4193	>LmxM.36.3120.1-p1 | transcript=LmxM.36.3120.1 | gene=LmxM.36.3120 | organism=Leishmania_mexicana_MHOM/GT/2001/U1103 | gene_product=hypothetical protein, conserved | transcript_product=hypothetical protein, conserved | location=LmxM.20:1232284-1233975(-) |
LmxM.31.0420	kinesin motor domain containing protein, putative	0.0166048	-1.13613	23.4425	22.5823	23.3376	24.1795	24.1488	24.4425	5	11.1	11.1	11.1	80.717	0	9.993	3	2	4	5	5	5	LmxM.31.0420.1-p1	3131	>LmxM.31.0420.1-p1 | transcript=LmxM.31.0420.1 | gene=LmxM.31.0420 | organism=Leishmania_mexicana_MHOM/GT/2001/U1103 | gene_product=kinesin motor domain containing protein, putative | transcript_product=kinesin motor domain containing protein, putative | l
LmxM.34.4750	glyceraldehyde-3-phosphate dehydrogenase-like protein	0.0170279	-1.39088	24.9977	25.6998	26.1852	26.8623	27.1015	27.0914	6	31.5	31.5	31.5	36.281	0	114.29	5	5	6	6	6	6	LmxM.34.4750.1-p1	3981	>LmxM.34.4750.1-p1 | transcript=LmxM.34.4750.1 | gene=LmxM.34.4750 | organism=Leishmania_mexicana_MHOM/GT/2001/U1103 | gene_product=glyceraldehyde-3-phosphate dehydrogenase-like protein | transcript_product=glyceraldehyde-3-phosphate dehydrogenase-like pro
LmxM.23.1350	acetyltransferase-like protein	0.0187338	-1.59164	23.8858	25.1371	24.8904	26.217	25.9517	26.5195	11	17.1	17.1	17.1	79.13	0	9.0166	3	5	6	9	9	10	LmxM.23.1350.1-p1	1988	>LmxM.23.1350.1-p1 | transcript=LmxM.23.1350.1 | gene=LmxM.23.1350 | organism=Leishmania_mexicana_MHOM/GT/2001/U1103 | gene_product=acetyltransferase-like protein | transcript_product=acetyltransferase-like protein | location=LmxM.23:630432-632540(+) | pro
LmxM.23.0150	hypothetical protein, conserved	0.0192301	-1.70167	23.0054	21.7389	22.867	23.8385	24.4738	24.4041	5	21	21	21	39.166	0	14.017	1	1	5	5	5	5	LmxM.23.0150.1-p1	1920	>LmxM.23.0150.1-p1 | transcript=LmxM.23.0150.1 | gene=LmxM.23.0150 | organism=Leishmania_mexicana_MHOM/GT/2001/U1103 | gene_product=hypothetical protein, conserved | transcript_product=hypothetical protein, conserved | location=LmxM.23:48623-49723(+) | pro
LmxM.36.0980	40S ribosomal protein S10, putative	0.020118	-1.05853	30.341	31.0544	31.1604	31.7006	31.9224	32.1084	10	67.3	67.3	67.3	18.617	0	276.55	8	9	9	8	10	10	LmxM.36.0980.1-p1;LmxM.36.0990.1-p1	4070	>LmxM.36.0980.1-p1 | transcript=LmxM.36.0980.1 | gene=LmxM.36.0980 | organism=Leishmania_mexicana_MHOM/GT/2001/U1103 | gene_product=40S ribosomal protein S10, putative | transcript_product=40S ribosomal protein S10, putative | location=LmxM.20:376436-37694
LmxM.36.4420	60S ribosomal protein L22, putative	0.0208469	-1.08261	27.2714	27.8324	28.1842	28.6005	28.9705	28.965	5	57.4	57.4	57.4	15.074	0	81.013	5	5	5	4	5	5	LmxM.36.4420.1-p1;LmxM.36.3270.1-p1	4203	>LmxM.36.4420.1-p1 | transcript=LmxM.36.4420.1 | gene=LmxM.36.4420 | organism=Leishmania_mexicana_MHOM/GT/2001/U1103 | gene_product=60S ribosomal protein L22, putative | transcript_product=60S ribosomal protein L22, putative | location=LmxM.20:1695573-1695
LmxM.24.0840	dynein arm light chain, putative	0.0237471	-1.26671	25.9316	25.1757	24.8288	26.533	26.3528	26.8504	7	37.1	37.1	37.1	27.234	0	20.212	3	3	3	5	6	6	LmxM.24.0840.1-p1	2053	>LmxM.24.0840.1-p1 | transcript=LmxM.24.0840.1 | gene=LmxM.24.0840 | organism=Leishmania_mexicana_MHOM/GT/2001/U1103 | gene_product=dynein arm light chain, putative | transcript_product=dynein arm light chain, putative | location=LmxM.24:301395-302108(+) |
LmxM.21.0120	cysteine peptidase, Clan CA, family C2, putative	0.0264688	-1.1423	21.953	22.417	22.3672	23.6649	22.7915	23.7077	6	4.9	4.9	4.9	180.39	0	5.5156	1	5	3	5	3	3	LmxM.21.0120.1-p1	1692	>LmxM.21.0120.1-p1 | transcript=LmxM.21.0120.1 | gene=LmxM.21.0120 | organism=Leishmania_mexicana_MHOM/GT/2001/U1103 | gene_product=cysteine peptidase, Clan CA, family C2, putative | transcript_product=cysteine peptidase, Clan CA, family C2, putative | loc
LmxM.34.5060	hypothetical protein, conserved	0.0335866	-1.17518	21.5404	22.5938	22.6562	23.4676	23.2961	23.5522	3	7.4	7.4	7.4	56.182	0	5.5131	2	1	1	2	3	2	LmxM.34.5060.1-p1	3994	>LmxM.34.5060.1-p1 | transcript=LmxM.34.5060.1 | gene=LmxM.34.5060 | organism=Leishmania_mexicana_MHOM/GT/2001/U1103 | gene_product=hypothetical protein, conserved | transcript_product=hypothetical protein, conserved | location=LmxM.34:1855227-1856768(+) |
LmxM.28.2890	hypothetical protein, conserved	0.0337966	-3.97682	18	18	21.714	23.3376	22.8269	23.48	3	16.1	16.1	16.1	42.554	0	6.1222	0	0	1	2	2	3	LmxM.28.2890.1-p1	2730	>LmxM.28.2890.1-p1 | transcript=LmxM.28.2890.1 | gene=LmxM.28.2890 | organism=Leishmania_mexicana_MHOM/GT/2001/U1103 | gene_product=hypothetical protein, conserved | transcript_product=hypothetical protein, conserved | location=LmxM.28:1087159-1088316(-) |
LmxM.32.3170	hypothetical protein, conserved	0.0346427	-2.0455	18	18	19.8097	20.4273	21.1332	20.3857	2	3.8	3.8	3.8	56.732	0.0098263	1.4836	0	0	1	2	1	2	LmxM.32.3170.1-p1	3504	>LmxM.32.3170.1-p1 | transcript=LmxM.32.3170.1 | gene=LmxM.32.3170 | organism=Leishmania_mexicana_MHOM/GT/2001/U1103 | gene_product=hypothetical protein, conserved | transcript_product=hypothetical protein, conserved | location=LmxM.32:1376124-1377713(+) |
LmxM.08_29.2640	hypothetical protein, conserved	0.0378403	-4.08168	18	18	21.9951	23.4551	23.5754	23.2096	3	6.8	6.8	6.8	48.253	0.0029162	2.2319	0	0	2	2	3	3	LmxM.08_29.2640.1-p1	688	>LmxM.08_29.2640.1-p1 | transcript=LmxM.08_29.2640.1 | gene=LmxM.08_29.2640 | organism=Leishmania_mexicana_MHOM/GT/2001/U1103 | gene_product=hypothetical protein, conserved | transcript_product=hypothetical protein, conserved | location=LmxM.08:65109-66434
LmxM.34.5180	hypothetical protein, conserved	0.0389435	-2.74288	25.3943	25.0275	26.1776	27.2353	29.94	27.6527	6	11.9	11.9	11.9	67.575	0	10.732	2	3	3	4	5	4	LmxM.34.5180.1-p1	4001	>LmxM.34.5180.1-p1 | transcript=LmxM.34.5180.1 | gene=LmxM.34.5180 | organism=Leishmania_mexicana_MHOM/GT/2001/U1103 | gene_product=hypothetical protein, conserved | transcript_product=hypothetical protein, conserved | location=LmxM.34:1889911-1891725(+) |
LmxM.31.1980	Domain of unknown function (DUF4200), putative	0.0460894	-4.65732	18	22.8385	18	24.7077	24.217	23.8858	5	7.2	7.2	7.2	81.748	0	7.5603	1	1	0	4	4	3	LmxM.31.1980.1-p1	3223	>LmxM.31.1980.1-p1 | transcript=LmxM.31.1980.1 | gene=LmxM.31.1980 | organism=Leishmania_mexicana_MHOM/GT/2001/U1103 | gene_product=Domain of unknown function (DUF4200), putative | transcript_product=Domain of unknown function (DUF4200), putative | locatio
LmxM.31.2320	C-14 sterol reductase, putative	8.60829e-09	7.11081	25.1908	25.1015	25.0401	18	18	18	3	5.7	5.7	5.7	49.016	0.0022305	2.5115	3	3	2	0	0	0	LmxM.31.2320.1-p1	3245	>LmxM.31.2320.1-p1 | transcript=LmxM.31.2320.1 | gene=LmxM.31.2320 | organism=Leishmania_mexicana_MHOM/GT/2001/U1103 | gene_product=C-14 sterol reductase, putative | transcript_product=C-14 sterol reductase, putative | location=LmxM.31:906638-907951(-) | p
LmxM.36.1700	hypothetical protein, conserved	4.09557e-08	5.33592	23.2679	23.4298	23.3101	18	18	18	3	6.8	6.8	6.8	57.448	0.002471	2.4621	2	2	2	0	0	0	LmxM.36.1700.1-p1	4111	>LmxM.36.1700.1-p1 | transcript=LmxM.36.1700.1 | gene=LmxM.36.1700 | organism=Leishmania_mexicana_MHOM/GT/2001/U1103 | gene_product=hypothetical protein, conserved | transcript_product=hypothetical protein, conserved | location=LmxM.20:654508-656148(-) | p
LmxM.03.0450	TLD domain protein, conserved	5.65777e-08	3.96262	21.9812	21.8876	22.019	18	18	18	2	1.6	1.6	1.6	166.13	0.0022321	2.5163	2	2	2	0	0	0	LmxM.03.0450.1-p1	148	>LmxM.03.0450.1-p1 | transcript=LmxM.03.0450.1 | gene=LmxM.03.0450 | organism=Leishmania_mexicana_MHOM/GT/2001/U1103 | gene_product=TLD domain protein, conserved | transcript_product=TLD domain protein, conserved | location=LmxM.03:138020-142777(+) | prote
LmxM.28.0850	minichromosome maintenance (MCM) complex subunit, putative	7.69589e-08	5.97603	24.1015	23.9316	23.895	18	18	18	4	5.1	5.1	5.1	110.71	0	5.3505	3	3	3	0	0	0	LmxM.28.0850.1-p1	2610	>LmxM.28.0850.1-p1 | transcript=LmxM.28.0850.1 | gene=LmxM.28.0850 | organism=Leishmania_mexicana_MHOM/GT/2001/U1103 | gene_product=minichromosome maintenance (MCM) complex subunit, putative | transcript_product=minichromosome maintenance (MCM) complex sub
LmxM.19.1370	hypothetical protein, conserved	2.37519e-07	4.43218	22.5545	22.3484	22.3936	18	18	18	2	4	4	4	80.778	0.0022355	2.5398	2	2	2	0	0	0	LmxM.19.1370.1-p1	1576	>LmxM.19.1370.1-p1 | transcript=LmxM.19.1370.1 | gene=LmxM.19.1370 | organism=Leishmania_mexicana_MHOM/GT/2001/U1103 | gene_product=hypothetical protein, conserved | transcript_product=hypothetical protein, conserved | location=LmxM.19:568369-570594(+) | p
LmxM.05.0710	CYC2-like cyclin, putative	2.64202e-07	4.69032	22.5983	22.823	22.6497	18	18	18	4	3.8	3.8	3.8	148.61	0	5.6309	2	3	2	0	0	0	LmxM.05.0710.1-p1	279	>LmxM.05.0710.1-p1 | transcript=LmxM.05.0710.1 | gene=LmxM.05.0710 | organism=Leishmania_mexicana_MHOM/GT/2001/U1103 | gene_product=CYC2-like cyclin, putative | transcript_product=CYC2-like cyclin, putative | location=LmxM.05:262515-266741(+) | protein_len
LmxM.36.4660	Vacuolar sorting protein 9 (VPS9) domain containing protein, putative	2.91695e-07	7.44649	25.3811	25.2961	25.6622	18	18	18	2	2.5	2.5	2.5	101.21	0.0026751	2.2433	1	1	2	0	0	0	LmxM.36.4660.1-p1	4280	>LmxM.36.4660.1-p1 | transcript=LmxM.36.4660.1 | gene=LmxM.36.4660 | organism=Leishmania_mexicana_MHOM/GT/2001/U1103 | gene_product=Vacuolar sorting protein 9 (VPS9) domain containing protein, putative | transcript_product=Vacuolar sorting protein 9 (VPS9)
LmxM.33.0980	amastin-like protein	2.98139e-07	4.11063	21.9882	22.1795	22.1642	18	18	18	2	10.4	10.4	10.4	20.625	0.0035791	2.0133	1	2	1	0	0	0	LmxM.33.0980.1-p1	3577	>LmxM.33.0980.1-p1 | transcript=LmxM.33.0980.1 | gene=LmxM.33.0980 | organism=Leishmania_mexicana_MHOM/GT/2001/U1103 | gene_product=amastin-like protein | transcript_product=amastin-like protein | location=LmxM.33:410565-411146(+) | protein_length=193 | se
LmxM.27.1930	hypothetical protein, unknown function	3.05282e-07	5.33227	23.3778	23.4425	23.1765	18	18	18	2	9.9	9.9	9.9	39.308	0	6.8935	2	2	2	0	0	0	LmxM.27.1930.1-p1	2523	>LmxM.27.1930.1-p1 | transcript=LmxM.27.1930.1 | gene=LmxM.27.1930 | organism=Leishmania_mexicana_MHOM/GT/2001/U1103 | gene_product=hypothetical protein, unknown function | transcript_product=hypothetical protein, unknown function | location=LmxM.27:809028
LmxM.29.2360	zinc-finger protein, conserved	3.79208e-07	7.25773	25.0275	25.3712	25.3745	18	18	18	5	10.5	10.5	10.5	60.83	0	5.2775	2	4	4	0	1	0	LmxM.29.2360.1-p1	2867	>LmxM.29.2360.1-p1 | transcript=LmxM.29.2360.1 | gene=LmxM.29.2360 | organism=Leishmania_mexicana_MHOM/GT/2001/U1103 | gene_product=zinc-finger protein, conserved | transcript_product=zinc-finger protein, conserved | location=LmxM.29:862399-864036(-) | pro
LmxM.19.1420	cysteine peptidase A (CPA)	1.88396e-06	1.74562	29.6181	29.6163	29.5109	27.8445	27.7958	27.8682	11	35.6	35.6	35.6	38.745	0	62.179	11	11	11	7	8	8	LmxM.19.1420.1-p1	1581	>LmxM.19.1420.1-p1 | transcript=LmxM.19.1420.1 | gene=LmxM.19.1420 | organism=Leishmania_mexicana_MHOM/GT/2001/U1103 | gene_product=cysteine peptidase A (CPA) | transcript_product=cysteine peptidase A (CPA) | location=LmxM.19:585383-586447(+) | protein_len
LmxM.31.1110	mitochondrial pyruvate carrier-like protein	2.19642e-06	5.53137	23.3101	23.7796	23.5045	18	18	18	2	7.3	7.3	7.3	35.66	0.00025853	3.1176	2	2	1	0	0	0	LmxM.31.1110.1-p1	3179	>LmxM.31.1110.1-p1 | transcript=LmxM.31.1110.1 | gene=LmxM.31.1110 | organism=Leishmania_mexicana_MHOM/GT/2001/U1103 | gene_product=mitochondrial pyruvate carrier-like protein | transcript_product=mitochondrial pyruvate carrier-like protein | location=LmxM
LmxM.28.0820	hypothetical protein, conserved	2.74922e-06	5.06106	22.9477	23.3239	22.9116	18	18	18	4	9.6	9.6	9.6	55.011	0	3.4402	1	2	3	0	1	2	LmxM.28.0820.1-p1	2607	>LmxM.28.0820.1-p1 | transcript=LmxM.28.0820.1 | gene=LmxM.28.0820 | organism=Leishmania_mexicana_MHOM/GT/2001/U1103 | gene_product=hypothetical protein, conserved | transcript_product=hypothetical protein, conserved | location=LmxM.28:281520-283028(+) | p
LmxM.19.1440	mitogen-activated protein kinase 4	3.19402e-06	2.16284	26.8858	26.7517	26.7389	24.5812	24.6096	24.6971	10	36.6	36.6	36.6	41.547	0	54.725	6	10	8	5	5	5	LmxM.19.1440.1-p1	1583	>LmxM.19.1440.1-p1 | transcript=LmxM.19.1440.1 | gene=LmxM.19.1440 | organism=Leishmania_mexicana_MHOM/GT/2001/U1103 | gene_product=mitogen-activated protein kinase 4 | transcript_product=mitogen-activated protein kinase 4 | location=LmxM.19:594493-595584(
LmxM.27.2410	aldo-keto reductase-like protein	5.52177e-06	4.61799	22.3538	22.8461	22.654	18	18	18	3	11.6	11.6	11.6	41.053	0.0017566	2.656	2	2	2	0	0	0	LmxM.27.2410.1-p1	2553	>LmxM.27.2410.1-p1 | transcript=LmxM.27.2410.1 | gene=LmxM.27.2410 | organism=Leishmania_mexicana_MHOM/GT/2001/U1103 | gene_product=aldo-keto reductase-like protein | transcript_product=aldo-keto reductase-like protein | location=LmxM.27:1006310-1007428(+)
LmxM.25.2000	hypothetical protein, conserved	6.54771e-06	4.51579	22.6822	22.2243	22.6409	18	18	18	3	2.3	2.3	2.3	144.19	0.0056101	1.7535	2	2	1	0	0	0	LmxM.25.2000.1-p1	2238	>LmxM.25.2000.1-p1 | transcript=LmxM.25.2000.1 | gene=LmxM.25.2000 | organism=Leishmania_mexicana_MHOM/GT/2001/U1103 | gene_product=hypothetical protein, conserved | transcript_product=hypothetical protein, conserved | location=LmxM.25:754177-758160(-) | p
LmxM.21.0843	hypothetical protein, conserved	8.87613e-06	4.1017	22.3884	21.9601	21.9566	18	18	18	2	12.9	12.9	12.9	36.335	0	5.3502	1	2	2	0	0	0	LmxM.21.0843.1-p1	1741	>LmxM.21.0843.1-p1 | transcript=LmxM.21.0843.1 | gene=LmxM.21.0843 | organism=Leishmania_mexicana_MHOM/GT/2001/U1103 | gene_product=hypothetical protein, conserved | transcript_product=hypothetical protein, conserved | location=LmxM.21:297810-298769(+) | p
LmxM.18.0320	Domain of unknown function (DUF4379), putative	1.01382e-05	4.68214	22.9171	22.3538	22.7756	18	18	18	2	12.7	12.7	12.7	29.705	0.00050839	2.8389	1	2	2	1	1	0	LmxM.18.0320.1-p1	1414	>LmxM.18.0320.1-p1 | transcript=LmxM.18.0320.1 | gene=LmxM.18.0320 | organism=Leishmania_mexicana_MHOM/GT/2001/U1103 | gene_product=Domain of unknown function (DUF4379), putative | transcript_product=Domain of unknown function (DUF4379), putative | locatio
LmxM.19.0150	mitogen-activated protein kinase kinase kinase, putative	1.37434e-05	1.21166	29.2422	29.104	29.1604	27.9088	27.9705	27.9923	18	69.3	69.3	69.3	30.854	0	123.87	15	18	18	9	16	14	LmxM.19.0150.1-p1	1504	>LmxM.19.0150.1-p1 | transcript=LmxM.19.0150.1 | gene=LmxM.19.0150 | organism=Leishmania_mexicana_MHOM/GT/2001/U1103 | gene_product=mitogen-activated protein kinase kinase kinase, putative | transcript_product=mitogen-activated protein kinase kinase kinase
LmxM.19.1060	hypothetical protein, conserved	2.0922e-05	1.30794	27.7833	27.6798	27.6595	26.3595	26.3562	26.4831	26	32.8	32.8	32.8	130.74	0	123.91	20	23	25	14	17	11	LmxM.19.1060.1-p1	1562	>LmxM.19.1060.1-p1 | transcript=LmxM.19.1060.1 | gene=LmxM.19.1060 | organism=Leishmania_mexicana_MHOM/GT/2001/U1103 | gene_product=hypothetical protein, conserved | transcript_product=hypothetical protein, conserved | location=LmxM.19:414293-418021(+) | p
LmxM.05.0390	protein kinase, putative	3.26052e-05	4.56666	23.0088	22.3645	22.3266	18	18	18	2	3.7	3.7	3.7	78.938	0	6.0425	2	1	2	0	0	0	LmxM.05.0390.1-p1	263	>LmxM.05.0390.1-p1 | transcript=LmxM.05.0390.1 | gene=LmxM.05.0390 | organism=Leishmania_mexicana_MHOM/GT/2001/U1103 | gene_product=protein kinase, putative | transcript_product=protein kinase, putative | location=LmxM.05:132062-134263(+) | protein_length=
LmxM.36.2570	membrane-bound acid phosphatase precursor	5.10705e-05	1.33114	28.4113	28.3578	28.1937	27.0505	26.965	26.9539	10	24.2	24.2	24.2	57.456	0	102.4	9	10	10	8	9	8	LmxM.36.2570.1-p1	4158	>LmxM.36.2570.1-p1 | transcript=LmxM.36.2570.1 | gene=LmxM.36.2570 | organism=Leishmania_mexicana_MHOM/GT/2001/U1103 | gene_product=membrane-bound acid phosphatase precursor | transcript_product=membrane-bound acid phosphatase precursor | location=LmxM.20:
LmxM.17.0410	hypothetical protein, conserved	7.61438e-05	1.28039	28.3662	28.2353	28.1115	26.9539	26.9203	26.9977	24	33.1	33.1	33.1	114.38	0	129.93	18	24	21	11	11	13	LmxM.17.0410.1-p1	1353	>LmxM.17.0410.1-p1 | transcript=LmxM.17.0410.1 | gene=LmxM.17.0410 | organism=Leishmania_mexicana_MHOM/GT/2001/U1103 | gene_product=hypothetical protein, conserved | transcript_product=hypothetical protein, conserved | location=LmxM.17:186928-190134(-) | p
LmxM.33.0140	malate dehydrogenase	7.70678e-05	1.13115	31.7333	31.8347	31.6629	30.5754	30.5573	30.7047	18	78.8	78.8	72.2	33.738	0	323.31	13	17	18	14	18	17	LmxM.33.0140.1-p1	3520	>LmxM.33.0140.1-p1 | transcript=LmxM.33.0140.1 | gene=LmxM.33.0140 | organism=Leishmania_mexicana_MHOM/GT/2001/U1103 | gene_product=malate dehydrogenase | transcript_product=malate dehydrogenase | location=LmxM.33:44235-45185(+) | protein_length=316 | sequ
LmxM.33.3190	NAD dependent epimerase/dehydratase family, putative	7.87325e-05	1.06679	27.8504	27.6865	27.7325	26.7645	26.6865	26.6181	14	31	31	31	55.533	0	52.323	13	13	12	9	8	10	LmxM.33.3190.1-p1	3668	>LmxM.33.3190.1-p1 | transcript=LmxM.33.3190.1 | gene=LmxM.33.3190 | organism=Leishmania_mexicana_MHOM/GT/2001/U1103 | gene_product=NAD dependent epimerase/dehydratase family, putative | transcript_product=NAD dependent epimerase/dehydratase family, putati
LmxM.33.1415	d-isomer specific 2-hydroxyacid dehydrogenase- like protein	8.70494e-05	1.04919	29.6075	29.4785	29.4804	28.3745	28.5203	28.524	18	65.1	65.1	26.9	36.543	0	183.75	14	17	18	14	16	16	LmxM.33.1415.1-p1;LmxM.33.1400.1-p1	3597	>LmxM.33.1415.1-p1 | transcript=LmxM.33.1415.1 | gene=LmxM.33.1415 | organism=Leishmania_mexicana_MHOM/GT/2001/U1103 | gene_product=d-isomer specific 2-hydroxyacid dehydrogenase- like protein | transcript_product=d-isomer specific 2-hydroxyacid dehydrogena
LmxM.19.1005	4-coumarate:coa ligase-like protein	9.10273e-05	1.88183	28.0349	27.9484	27.7325	26.019	25.8927	26.1585	22	38.2	38.2	25.5	72.039	0	113.73	19	21	19	8	11	10	LmxM.19.1005.1-p1	1557	>LmxM.19.1005.1-p1 | transcript=LmxM.19.1005.1 | gene=LmxM.19.1005 | organism=Leishmania_mexicana_MHOM/GT/2001/U1103 | gene_product=4-coumarate:coa ligase-like protein | transcript_product=4-coumarate:coa ligase-like protein | location=LmxM.19:390000-39198
LmxM.11.1000	pyruvate phosphate dikinase, putative	9.15939e-05	1.37554	30.7129	30.4532	30.6713	29.249	29.1771	29.2847	54	66.7	66.7	66.7	101.01	0	323.31	51	49	54	38	40	43	LmxM.11.1000.1-p1	919	>LmxM.11.1000.1-p1 | transcript=LmxM.11.1000.1 | gene=LmxM.11.1000 | organism=Leishmania_mexicana_MHOM/GT/2001/U1103 | gene_product=pyruvate phosphate dikinase, putative | transcript_product=pyruvate phosphate dikinase, putative | location=LmxM.11:388076-3
LmxM.19.0260	C-terminal motor kinesin, putative	0.000104167	1.08094	30.0864	29.9539	29.8858	28.9484	28.8203	28.9146	36	44.1	44.1	44.1	93.838	0	323.31	34	34	35	28	29	32	LmxM.19.0260.1-p1	1514	>LmxM.19.0260.1-p1 | transcript=LmxM.19.0260.1 | gene=LmxM.19.0260 | organism=Leishmania_mexicana_MHOM/GT/2001/U1103 | gene_product=C-terminal motor kinesin, putative | transcript_product=C-terminal motor kinesin, putative | location=LmxM.19:80734-83259(+)
LmxM.29.1030	DNAj-like protein	0.000113892	3.64487	21.4874	22.1206	21.3266	18	18	18	4	10.7	10.7	10.7	46.997	0.0054207	1.8533	1	2	3	0	0	0	LmxM.29.1030.1-p1	2806	>LmxM.29.1030.1-p1 | transcript=LmxM.29.1030.1 | gene=LmxM.29.1030 | organism=Leishmania_mexicana_MHOM/GT/2001/U1103 | gene_product=DNAj-like protein | transcript_product=DNAj-like protein | location=LmxM.29:334413-335708(+) | protein_length=431 | sequence
LmxM.08.1040	hypothetical protein	0.000153575	1.24192	28.8564	28.9372	28.8682	27.4938	27.7895	27.6527	12	30.8	30.8	3.2	54.206	0	113.46	10	11	11	8	10	9	LmxM.08.1040.1-p1;LmxM.08.1030a.1-p1;LmxM.08.1080.1-p1;LmxM.08.1040b.1-p1;LmxM.08.1060.1-p1;LmxM.08.1070partial.1-p1;LmxM.08.1040c.1-p1;LmxM.08.1050.1-p1;LmxM.08.1040a.1-p1;LmxM.08.1050a.1-p1	520	>LmxM.08.1040.1-p1 | transcript=LmxM.08.1040.1 | gene=LmxM.08.1040 | organism=Leishmania_mexicana_MHOM/GT/2001/U1103 | gene_product=hypothetical protein | transcript_product=hypothetical protein | location=1036_mexFOS1_13k16.p1kpIBF_41:2043-3554(-) | prote
LmxM.36.5820	mkiaa0324 protein-like protein	0.000214118	1.02801	28.3494	28.391	28.2123	27.4073	27.2445	27.217	15	26	26	26	56.471	0	37.604	13	14	14	9	10	12	LmxM.36.5820.1-p1	4332	>LmxM.36.5820.1-p1 | transcript=LmxM.36.5820.1 | gene=LmxM.36.5820 | organism=Leishmania_mexicana_MHOM/GT/2001/U1103 | gene_product=mkiaa0324 protein-like protein | transcript_product=mkiaa0324 protein-like protein | location=LmxM.20:2193382-2194884(-) | p
LmxM.19.0720	hypothetical protein, conserved	0.000235417	1.16042	26.3444	26.0484	26.1642	25.0935	25.002	24.9803	7	29.1	29.1	29.1	30.98	0	17.38	7	5	7	3	4	4	LmxM.19.0720.1-p1	1545	>LmxM.19.0720.1-p1 | transcript=LmxM.19.0720.1 | gene=LmxM.19.0720 | organism=Leishmania_mexicana_MHOM/GT/2001/U1103 | gene_product=hypothetical protein, conserved | transcript_product=hypothetical protein, conserved | location=LmxM.19:311767-312594(+) | p
LmxM.36.0170	hypothetical protein, conserved	0.000245021	1.12027	24.918	24.8433	24.9225	23.632	23.9316	23.7594	5	36.1	36.1	36.1	18.585	0	9.07	5	5	5	2	2	2	LmxM.36.0170.1-p1	4024	>LmxM.36.0170.1-p1 | transcript=LmxM.36.0170.1 | gene=LmxM.36.0170 | organism=Leishmania_mexicana_MHOM/GT/2001/U1103 | gene_product=hypothetical protein, conserved | transcript_product=hypothetical protein, conserved | location=LmxM.20:52330-52797(-) | pro
LmxM.31.2640	cystathionine beta-lyase, putative	0.000285786	1.70633	29.94	29.7973	29.5933	28.2714	27.9372	28.003	15	45.9	45.9	45.9	44.512	0	323.31	12	15	13	10	12	13	LmxM.31.2640.1-p1	3260	>LmxM.31.2640.1-p1 | transcript=LmxM.31.2640.1 | gene=LmxM.31.2640 | organism=Leishmania_mexicana_MHOM/GT/2001/U1103 | gene_product=cystathionine beta-lyase, putative | transcript_product=cystathionine beta-lyase, putative | location=LmxM.31:1025462-102666
LmxM.19.1110	mitochondrial carrier protein, putative	0.000318312	1.12272	25.4707	25.3204	25.2058	24.2891	24.2463	24.0935	6	21.4	21.4	21.4	37.866	0	15.91	4	5	3	3	4	1	LmxM.19.1110.1-p1	1564	>LmxM.19.1110.1-p1 | transcript=LmxM.19.1110.1 | gene=LmxM.19.1110 | organism=Leishmania_mexicana_MHOM/GT/2001/U1103 | gene_product=mitochondrial carrier protein, putative | transcript_product=mitochondrial carrier protein, putative | location=LmxM.19:4453
LmxM.20.0580	MORN repeat, putative	0.000366253	1.03773	27.1312	27.2353	26.9539	26.0401	26.0127	26.1546	11	37.8	37.8	37.8	45.095	0	29.823	7	11	11	5	7	9	LmxM.20.0580.1-p1	1628	>LmxM.20.0580.1-p1 | transcript=LmxM.20.0580.1 | gene=LmxM.20.0580 | organism=Leishmania_mexicana_MHOM/GT/2001/U1103 | gene_product=MORN repeat, putative | transcript_product=MORN repeat, putative | location=LmxM.20:2843562-2844857(+) | protein_length=431
LmxM.36.1620	universal minicircle sequence binding protein	0.000449721	2.82245	30.4823	29.9117	30.1842	27.5389	27.6181	26.9539	2	41.2	11	11	20.393	0	30.585	1	2	2	2	2	1	LmxM.36.1620.1-p1	4105	>LmxM.36.1620.1-p1 | transcript=LmxM.36.1620.1 | gene=LmxM.36.1620 | organism=Leishmania_mexicana_MHOM/GT/2001/U1103 | gene_product=universal minicircle sequence binding protein | transcript_product=universal minicircle sequence binding protein | location=
LmxM.08.1225	amidinotransferase, putative	0.000454347	1.05386	27.4473	27.5682	27.2979	26.5075	26.3307	26.3135	9	55.5	55.5	55.5	25.995	0	58.348	8	9	9	9	6	6	LmxM.08.1225.1-p1	535	>LmxM.08.1225.1-p1 | transcript=LmxM.08.1225.1 | gene=LmxM.08.1225 | organism=Leishmania_mexicana_MHOM/GT/2001/U1103 | gene_product=amidinotransferase, putative | transcript_product=amidinotransferase, putative | location=LmxM.08:1656301-1657017(+) | prote
LmxM.34.1740	ubiquitin hydrolase, putative	0.000465492	1.44753	24.558	24.824	24.4488	23.0156	23.2961	23.1765	6	6.8	6.8	6.8	133.39	0	6.3644	5	6	6	2	4	4	LmxM.34.1740.1-p1	3826	>LmxM.34.1740.1-p1 | transcript=LmxM.34.1740.1 | gene=LmxM.34.1740 | organism=Leishmania_mexicana_MHOM/GT/2001/U1103 | gene_product=ubiquitin hydrolase, putative | transcript_product=ubiquitin hydrolase, putative | location=LmxM.34:644771-648265(-) | prote
LmxM.19.1430	pre-RNA processing PIH1/Nop17, putative	0.000533604	3.43825	27.5898	27.5682	27.4938	23.632	24.7645	23.9406	15	49.3	49.3	49.3	39.683	0	93.503	14	14	15	2	7	5	LmxM.19.1430.1-p1	1582	>LmxM.19.1430.1-p1 | transcript=LmxM.19.1430.1 | gene=LmxM.19.1430 | organism=Leishmania_mexicana_MHOM/GT/2001/U1103 | gene_product=pre-RNA processing PIH1/Nop17, putative | transcript_product=pre-RNA processing PIH1/Nop17, putative | location=LmxM.19:5931
LmxM.04.0310	beta-fructofuranosidase, putative	0.000576167	1.53195	25.5754	25.6838	25.6649	23.8764	24.0609	24.391	11	19	19	6	71.558	0	17.63	9	10	11	2	5	5	LmxM.04.0310.1-p1;LmxM.34.0640.1-p1	192	>LmxM.04.0310.1-p1 | transcript=LmxM.04.0310.1 | gene=LmxM.04.0310 | organism=Leishmania_mexicana_MHOM/GT/2001/U1103 | gene_product=beta-fructofuranosidase, putative | transcript_product=beta-fructofuranosidase, putative | location=LmxM.04:90670-92580(+) |
LmxM.08_29.0620	ABC transporter, putative	0.000604767	1.22816	28.8355	28.5463	28.4394	27.4551	27.3662	27.3153	35	22.7	22.7	22.7	206.85	0	152.06	32	30	31	17	20	19	LmxM.08_29.0620.1-p1	573	>LmxM.08_29.0620.1-p1 | transcript=LmxM.08_29.0620.1 | gene=LmxM.08_29.0620 | organism=Leishmania_mexicana_MHOM/GT/2001/U1103 | gene_product=ABC transporter, putative | transcript_product=ABC transporter, putative | location=LmxM.08:920156-925759(+) | prot
LmxM.26.2520	hypothetical protein, conserved	0.000657624	1.28467	25.6375	25.2571	25.417	24.0275	24.2891	24.141	5	12.1	12.1	12.1	52.851	0	9.2544	4	5	4	2	4	3	LmxM.26.2520.1-p1	2395	>LmxM.26.2520.1-p1 | transcript=LmxM.26.2520.1 | gene=LmxM.26.2520 | organism=Leishmania_mexicana_MHOM/GT/2001/U1103 | gene_product=hypothetical protein, conserved | transcript_product=hypothetical protein, conserved | location=LmxM.26:956899-958368(+) | p
LmxM.19.1450	oxidoreductase-like protein	0.000719697	4.4506	26.0629	25.9271	26.7645	22.5892	21.3211	21.4923	13	31.2	31.2	31.2	63.804	0	37.729	10	11	11	3	1	2	LmxM.19.1450.1-p1	1584	>LmxM.19.1450.1-p1 | transcript=LmxM.19.1450.1 | gene=LmxM.19.1450 | organism=Leishmania_mexicana_MHOM/GT/2001/U1103 | gene_product=oxidoreductase-like protein | transcript_product=oxidoreductase-like protein | location=LmxM.19:595958-597712(+) | protein_l
LmxM.26.0020	methylmalonyl-coa epimerase-like protein	0.000733344	1.2176	25.4953	25.6375	25.2058	24.1795	24.2821	24.2243	5	38.4	38.4	38.4	16.408	0	16.259	4	5	4	2	2	3	LmxM.26.0020.1-p1	2271	>LmxM.26.0020.1-p1 | transcript=LmxM.26.0020.1 | gene=LmxM.26.0020 | organism=Leishmania_mexicana_MHOM/GT/2001/U1103 | gene_product=methylmalonyl-coa epimerase-like protein | transcript_product=methylmalonyl-coa epimerase-like protein | location=LmxM.26:47
LmxM.01.0560	pre-mRNA processing factor 3 (PRP3)/Protein of unknown function (DUF1115), putative	0.00083621	3.33155	22.0325	21.1825	20.7796	18	18	18	3	5.5	5.5	5.5	67.452	0.0029063	2.212	1	1	1	1	1	1	LmxM.01.0560.1-p1	82	>LmxM.01.0560.1-p1 | transcript=LmxM.01.0560.1 | gene=LmxM.01.0560 | organism=Leishmania_mexicana_MHOM/GT/2001/U1103 | gene_product=pre-mRNA processing factor 3 (PRP3)/Protein of unknown function (DUF1115), putative | transcript_product=pre-mRNA processing
LmxM.19.0400	Vesicle-trafficking protein SEC22, putative	0.000917037	1.13009	26.4441	26.2517	26.065	25.2571	25.065	25.0484	9	39.3	39.3	39.3	30.954	0	47.725	8	9	8	6	7	4	LmxM.19.0400.1-p1	1525	>LmxM.19.0400.1-p1 | transcript=LmxM.19.0400.1 | gene=LmxM.19.0400 | organism=Leishmania_mexicana_MHOM/GT/2001/U1103 | gene_product=Vesicle-trafficking protein SEC22, putative | transcript_product=Vesicle-trafficking protein SEC22, putative | location=LmxM
LmxM.22.0015	hypothetical protein (pseudogene)	0.00108844	1.96918	25.2679	25.4551	25.0401	23.0918	23.0772	23.6865	4	39	39	39	14.091	0	7.2532	4	4	3	1	1	3	LmxM.22.0015.1-p1;LmxM.06.1290.1-p1	391	>LmxM.22.0015.1-p1 | transcript=LmxM.22.0015.1 | gene=LmxM.22.0015 | organism=Leishmania_mexicana_MHOM/GT/2001/U1103 | gene_product=hypothetical protein (pseudogene) | transcript_product=hypothetical protein (pseudogene) | location=LmxM.22:9841-10212(+) |
LmxM.29.1380	amidohydrolase, putative	0.00119104	1.04294	26.5565	26.8142	26.6595	25.5315	25.5315	25.8385	9	40.2	40.2	40.2	34.74	0	31.423	9	9	9	6	8	8	LmxM.29.1380.1-p1	2825	>LmxM.29.1380.1-p1 | transcript=LmxM.29.1380.1 | gene=LmxM.29.1380 | organism=Leishmania_mexicana_MHOM/GT/2001/U1103 | gene_product=amidohydrolase, putative | transcript_product=amidohydrolase, putative | location=LmxM.29:470462-471433(+) | protein_length=
LmxM.33.0070	ascorbate peroxidase, putative	0.00120624	1.73546	25.1757	25.2021	25.3342	23.3101	23.2821	23.9134	6	23.4	23.4	23.4	33.62	0	5.7211	4	4	6	1	3	3	LmxM.33.0070.1-p1	3515	>LmxM.33.0070.1-p1 | transcript=LmxM.33.0070.1 | gene=LmxM.33.0070 | organism=Leishmania_mexicana_MHOM/GT/2001/U1103 | gene_product=ascorbate peroxidase, putative | transcript_product=ascorbate peroxidase, putative | location=LmxM.33:20498-21409(+) | prote
LmxM.18.1570	Zinc finger, C3HC4 type (RING finger), putative	0.00122355	1.32068	23.7895	23.3645	23.6431	22.2243	22.1332	22.4775	3	24.7	24.7	24.7	16.87	0	3.8918	3	2	2	1	1	1	LmxM.18.1570.1-p1	1484	>LmxM.18.1570.1-p1 | transcript=LmxM.18.1570.1 | gene=LmxM.18.1570 | organism=Leishmania_mexicana_MHOM/GT/2001/U1103 | gene_product=Zinc finger, C3HC4 type (RING finger), putative | transcript_product=Zinc finger, C3HC4 type (RING finger), putative | locat
LmxM.33.3940	target of rapamycin kinase 3, putative	0.00177411	1.55116	25.4073	25.3578	24.8385	23.5522	23.5404	23.8576	14	6.6	6.6	6.6	296.15	0	16.035	11	13	13	4	4	4	LmxM.33.3940.1-p1	3702	>LmxM.33.3940.1-p1 | transcript=LmxM.33.3940.1 | gene=LmxM.33.3940 | organism=Leishmania_mexicana_MHOM/GT/2001/U1103 | gene_product=target of rapamycin kinase 3, putative | transcript_product=target of rapamycin kinase 3, putative | location=LmxM.33:148637
LmxM.31.3780	kinetoplast-associated protein 3, putative	0.00193638	1.229	26.2535	25.8997	26.0084	24.9406	24.558	24.976	6	31.3	31.3	31.3	15.235	0	10.274	5	6	6	5	6	5	LmxM.31.3780.1-p1	3321	>LmxM.31.3780.1-p1 | transcript=LmxM.31.3780.1 | gene=LmxM.31.3780 | organism=Leishmania_mexicana_MHOM/GT/2001/U1103 | gene_product=kinetoplast-associated protein 3, putative | transcript_product=kinetoplast-associated protein 3, putative | location=LmxM.3
LmxM.08_29.1270	serine peptidase, putative	0.00211326	1.6154	28.7864	28.0965	28.55	27.0711	26.726	26.7895	35	49.2	47.5	47.5	96.814	0	112.34	30	32	32	18	17	14	LmxM.08_29.1270.1-p1	614	>LmxM.08_29.1270.1-p1 | transcript=LmxM.08_29.1270.1 | gene=LmxM.08_29.1270 | organism=Leishmania_mexicana_MHOM/GT/2001/U1103 | gene_product=serine peptidase, putative | transcript_product=serine peptidase, putative | location=LmxM.08:647317-649914(-) | pr
LmxM.08_29.1490	asparagine synthase, putative	0.002348	1.25172	25.1908	25.2207	24.9316	23.5754	24.1174	23.895	11	11.8	11.8	11.8	132.32	0	15.197	10	9	9	3	3	4	LmxM.08_29.1490.1-p1	626	>LmxM.08_29.1490.1-p1 | transcript=LmxM.08_29.1490.1 | gene=LmxM.08_29.1490 | organism=Leishmania_mexicana_MHOM/GT/2001/U1103 | gene_product=asparagine synthase, putative | transcript_product=asparagine synthase, putative | location=LmxM.08:492741-496439(+
LmxM.32.3070partial	hypothetical protein	0.00263185	1.5076	26.1055	26.0254	25.9869	24.976	24.3511	24.2679	2	26.5	15.3	15.3	96.46	0	46.969	1	2	2	1	1	1	LmxM.32.3070partial.1-p1	3499	>LmxM.32.3070partial.1-p1 | transcript=LmxM.32.3070partial.1 | gene=LmxM.32.3070partial | organism=Leishmania_mexicana_MHOM/GT/2001/U1103 | gene_product=hypothetical protein | transcript_product=hypothetical protein | location=1036_mexFOS1_13k16.p1kpIBF_72
LmxM.36.6480	histidine secretory acid phosphatase, putative	0.00312353	1.0699	27.7645	27.4707	27.632	26.275	26.7645	26.6181	12	12.2	12.2	12.2	127.55	0	95.711	11	11	11	7	9	9	LmxM.36.6480.1-p1;LmxM.20_36.6480a.1-p1	4372	>LmxM.36.6480.1-p1 | transcript=LmxM.36.6480.1 | gene=LmxM.36.6480 | organism=Leishmania_mexicana_MHOM/GT/2001/U1103 | gene_product=histidine secretory acid phosphatase, putative | transcript_product=histidine secretory acid phosphatase, putative | locatio
LmxM.29.3060	kinesin, putative	0.00373667	1.49385	24.7441	25.2463	24.8858	23.6096	23.7077	23.0772	9	9.2	9.2	9.2	133.61	0	11.64	3	7	8	3	2	2	LmxM.29.3060.1-p1	2907	>LmxM.29.3060.1-p1 | transcript=LmxM.29.3060.1 | gene=LmxM.29.3060 | organism=Leishmania_mexicana_MHOM/GT/2001/U1103 | gene_product=kinesin, putative | transcript_product=kinesin, putative | location=LmxM.29:1089293-1092865(-) | protein_length=1190 | seque
LmxM.29.1680	CRAL/TRIO domain containing protein, putative	0.00443903	1.24584	24.2821	24.5812	24.417	23.3511	23.4041	22.7876	5	22.9	22.9	22.9	33.177	0	8.1418	4	5	5	2	3	2	LmxM.29.1680.1-p1	2839	>LmxM.29.1680.1-p1 | transcript=LmxM.29.1680.1 | gene=LmxM.29.1680 | organism=Leishmania_mexicana_MHOM/GT/2001/U1103 | gene_product=CRAL/TRIO domain containing protein, putative | transcript_product=CRAL/TRIO domain containing protein, putative | location=
LmxM.05.0580	hypothetical protein, conserved	0.00558989	1.01601	25.7208	25.8834	25.7771	24.9316	24.417	24.9847	7	13	13	13	87.064	0	44.92	6	7	6	4	2	4	LmxM.05.0580.1-p1	274	>LmxM.05.0580.1-p1 | transcript=LmxM.05.0580.1 | gene=LmxM.05.0580 | organism=Leishmania_mexicana_MHOM/GT/2001/U1103 | gene_product=hypothetical protein, conserved | transcript_product=hypothetical protein, conserved | location=LmxM.05:195403-197766(+) | p
LmxM.19.0010	Qb-SNARE protein, putative	0.00566394	1.16402	22.8858	23.5869	23.3376	22.1519	22.1886	21.9777	2	10.6	10.6	10.6	37.06	0	22.237	2	2	2	1	2	1	LmxM.19.0010.1-p1	1493	>LmxM.19.0010.1-p1 | transcript=LmxM.19.0010.1 | gene=LmxM.19.0010 | organism=Leishmania_mexicana_MHOM/GT/2001/U1103 | gene_product=Qb-SNARE protein, putative | transcript_product=Qb-SNARE protein, putative | location=LmxM.19:1886-2854(-) | protein_length=
LmxM.24.0590	hypothetical protein, unknown function	0.00573425	1.81173	25.6944	25.2714	25.1293	23.8093	23.8764	22.9742	10	18.5	18.5	18.5	76.506	0	32.811	7	8	8	2	4	3	LmxM.24.0590.1-p1	2042	>LmxM.24.0590.1-p1 | transcript=LmxM.24.0590.1 | gene=LmxM.24.0590 | organism=Leishmania_mexicana_MHOM/GT/2001/U1103 | gene_product=hypothetical protein, unknown function | transcript_product=hypothetical protein, unknown function | location=LmxM.24:201322
LmxM.13.0590	hypothetical protein, conserved	0.00591575	1.48741	24.6209	24.0359	24.5812	23.3101	22.6119	22.8538	3	15.4	15.4	15.4	35.315	0	5.6018	3	2	2	1	2	1	LmxM.13.0590.1-p1	1017	>LmxM.13.0590.1-p1 | transcript=LmxM.13.0590.1 | gene=LmxM.13.0590 | organism=Leishmania_mexicana_MHOM/GT/2001/U1103 | gene_product=hypothetical protein, conserved | transcript_product=hypothetical protein, conserved | location=LmxM.13:167479-168456(+) | p
LmxM.30.1380	hypothetical protein, unknown function	0.0061587	1.07008	26.632	26.4378	26.4362	25.8093	25.1833	25.3031	19	22.6	22.6	22.6	129.52	0	65.891	13	17	17	11	8	7	LmxM.30.1380.1-p1	3021	>LmxM.30.1380.1-p1 | transcript=LmxM.30.1380.1 | gene=LmxM.30.1380 | organism=Leishmania_mexicana_MHOM/GT/2001/U1103 | gene_product=hypothetical protein, unknown function | transcript_product=hypothetical protein, unknown function | location=LmxM.30:596441
LmxM.19.0310	membrane protein, putative	0.00655066	1.17061	26.0296	25.6264	25.9694	24.3712	24.7234	25.019	4	20.6	20.6	20.6	27.222	0	30.288	4	4	4	2	4	3	LmxM.19.0310.1-p1	1519	>LmxM.19.0310.1-p1 | transcript=LmxM.19.0310.1 | gene=LmxM.19.0310 | organism=Leishmania_mexicana_MHOM/GT/2001/U1103 | gene_product=membrane protein, putative | transcript_product=membrane protein, putative | location=LmxM.19:116098-116856(+) | protein_len
LmxM.32.2835	Proteophosphoglycan PPG2	0.00760187	1.38154	25.8093	25.5667	25.3031	24.604	23.7895	24.141	5	13.2	13.2	13.2	63.235	0	16.871	4	5	5	2	2	3	LmxM.32.2835.1-p1	3492	>LmxM.32.2835.1-p1 | transcript=LmxM.32.2835.1 | gene=LmxM.32.2835 | organism=Leishmania_mexicana_MHOM/GT/2001/U1103 | gene_product=Proteophosphoglycan PPG2 | transcript_product=Proteophosphoglycan PPG2 | location=LmxM.32:1155661-1157529(+) | protein_lengt
LmxM.19.0760	transporter, putative	0.0086021	1.78604	26.1312	25.417	25.4298	24.4105	23.4298	23.7796	5	13.4	13.4	13.4	53.596	0	35.521	5	4	4	3	1	1	LmxM.19.0760.1-p1	1549	>LmxM.19.0760.1-p1 | transcript=LmxM.19.0760.1 | gene=LmxM.19.0760 | organism=Leishmania_mexicana_MHOM/GT/2001/U1103 | gene_product=transporter, putative | transcript_product=transporter, putative | location=LmxM.19:323267-324748(+) | protein_length=493 |
LmxM.32.1490	hypothetical protein, conserved	0.00896804	1.27497	26.1527	26.1623	26.3959	24.4551	25.1488	25.2821	8	2.7	2.7	2.7	357.04	0	7.8589	3	5	7	2	3	3	LmxM.32.1490.1-p1	3414	>LmxM.32.1490.1-p1 | transcript=LmxM.32.1490.1 | gene=LmxM.32.1490 | organism=Leishmania_mexicana_MHOM/GT/2001/U1103 | gene_product=hypothetical protein, conserved | transcript_product=hypothetical protein, conserved | location=LmxM.32:587506-597819(+) | p
LmxM.19.0690	Flagellum attachment zone protein 7	0.0103435	1.22903	25.8927	25.6209	25.9955	24.48	25.0813	24.2607	12	30.3	14.4	14.4	117.11	0	18.632	10	11	9	3	6	3	LmxM.19.0690.1-p1	1542	>LmxM.19.0690.1-p1 | transcript=LmxM.19.0690.1 | gene=LmxM.19.0690 | organism=Leishmania_mexicana_MHOM/GT/2001/U1103 | gene_product=Flagellum attachment zone protein 7 | transcript_product=Flagellum attachment zone protein 7 | location=LmxM.19:293263-29636
LmxM.36.0900	SNF1-related protein kinases, putative (fragment)	0.0111053	1.16612	24.989	24.9406	24.7594	23.2679	23.7895	24.1332	5	14.6	14.6	14.6	54.909	0	10.96	5	5	5	1	3	4	LmxM.36.0900.1-p1	4066	>LmxM.36.0900.1-p1 | transcript=LmxM.36.0900.1 | gene=LmxM.36.0900 | organism=Leishmania_mexicana_MHOM/GT/2001/U1103 | gene_product=SNF1-related protein kinases, putative (fragment) | transcript_product=SNF1-related protein kinases, putative (fragment) | l
LmxM.26.0770	hypothetical protein, unknown function	0.0128442	1.08358	24.9628	25.3712	24.8623	23.7389	23.8288	24.3778	4	10.2	10.2	10.2	60.294	0.00025595	2.9517	3	3	3	2	2	2	LmxM.26.0770.1-p1	2307	>LmxM.26.0770.1-p1 | transcript=LmxM.26.0770.1 | gene=LmxM.26.0770 | organism=Leishmania_mexicana_MHOM/GT/2001/U1103 | gene_product=hypothetical protein, unknown function | transcript_product=hypothetical protein, unknown function | location=LmxM.26:215143
LmxM.08_29.2390	kinesin, putative	0.0174631	1.30112	25.8576	25.7492	25.8997	24.5812	25.0813	23.9406	11	21.4	21.4	1.9	66.087	0	13.316	8	9	8	4	6	2	LmxM.08_29.2390.1-p1	671	>LmxM.08_29.2390.1-p1 | transcript=LmxM.08_29.2390.1 | gene=LmxM.08_29.2390 | organism=Leishmania_mexicana_MHOM/GT/2001/U1103 | gene_product=kinesin, putative | transcript_product=kinesin, putative | location=LmxM.08:161063-162832(-) | protein_length=589 |
LmxM.14.0920	mitochondrial DNA polymerase I protein C	0.0226572	6.1433	25.48	26.4186	25.5638	18	23.0325	18	6	5	5	5	168.96	0	8.2321	4	5	5	0	1	0	LmxM.14.0920.1-p1	1133	>LmxM.14.0920.1-p1 | transcript=LmxM.14.0920.1 | gene=LmxM.14.0920 | organism=Leishmania_mexicana_MHOM/GT/2001/U1103 | gene_product=mitochondrial DNA polymerase I protein C | transcript_product=mitochondrial DNA polymerase I protein C | location=LmxM.14:35
LmxM.33.4330	quinonoid dihydropteridine reductase	0.0264605	1.14814	25.3811	26.3811	26.3256	24.7745	25.0401	24.8288	5	34.1	34.1	34.1	23.67	0	13.419	2	5	5	2	4	4	LmxM.33.4330.1-p1	3719	>LmxM.33.4330.1-p1 | transcript=LmxM.33.4330.1 | gene=LmxM.33.4330 | organism=Leishmania_mexicana_MHOM/GT/2001/U1103 | gene_product=quinonoid dihydropteridine reductase | transcript_product=quinonoid dihydropteridine reductase | location=LmxM.33:1617175-16
LmxM.36.0840	zinc finger protein family member, putative	0.037118	1.05978	21.9916	23.0122	23.0173	21.6453	21.68	21.5165	3	6	6	6	84.907	0	10.111	3	3	3	1	1	1	LmxM.36.0840.1-p1	4063	>LmxM.36.0840.1-p1 | transcript=LmxM.36.0840.1 | gene=LmxM.36.0840 | organism=Leishmania_mexicana_MHOM/GT/2001/U1103 | gene_product=zinc finger protein family member, putative | transcript_product=zinc finger protein family member, putative | location=LmxM
LmxM.31.2960	minichromosome maintenance (MCM) complex subunit, putative	0.0375885	1.34406	23.7995	24.4984	24.1095	23.5285	22.6431	22.2036	5	6.5	6.5	6.5	80.351	0.0002576	3.0676	4	4	5	3	1	1	LmxM.31.2960.1-p1	3280	>LmxM.31.2960.1-p1 | transcript=LmxM.31.2960.1 | gene=LmxM.31.2960 | organism=Leishmania_mexicana_MHOM/GT/2001/U1103 | gene_product=minichromosome maintenance (MCM) complex subunit, putative | transcript_product=minichromosome maintenance (MCM) complex sub
LmxM.08_29.0251	thymine-7-hydroxylase, putative	0.0413108	1.51161	24.3645	25.5492	25.0484	23.5404	22.7935	24.0935	6	15.4	15.4	15.4	36.434	0	3.515	4	5	6	2	1	3	LmxM.08_29.0251.1-p1;LmxM.08_29.0250.1-p1	554	>LmxM.08_29.0251.1-p1 | transcript=LmxM.08_29.0251.1 | gene=LmxM.08_29.0251 | organism=Leishmania_mexicana_MHOM/GT/2001/U1103 | gene_product=thymine-7-hydroxylase, putative | transcript_product=thymine-7-hydroxylase, putative | location=LmxM.08:1065177-106
LmxM.28.1640	hypothetical protein, conserved	0.0419914	4.76734	24.1642	24.918	23.9933	22.7735	18	18	7	7.9	7.9	7.9	144.03	0	11.398	5	6	5	1	0	0	LmxM.28.1640.1-p1	2657	>LmxM.28.1640.1-p1 | transcript=LmxM.28.1640.1 | gene=LmxM.28.1640 | organism=Leishmania_mexicana_MHOM/GT/2001/U1103 | gene_product=hypothetical protein, conserved | transcript_product=hypothetical protein, conserved | location=LmxM.28:606232-610356(-) | p
LmxM.10.0840	hypothetical protein, conserved	0.0432639	1.00981	24.5285	24.1719	24.2821	23.848	23.391	22.714	4	7.5	7.5	7.5	78.963	0	9.4203	4	4	3	2	2	1	LmxM.10.0840.1-p1	836	>LmxM.10.0840.1-p1 | transcript=LmxM.10.0840.1 | gene=LmxM.10.0840 | organism=Leishmania_mexicana_MHOM/GT/2001/U1103 | gene_product=hypothetical protein, conserved | transcript_product=hypothetical protein, conserved | location=LmxM.10:356738-358900(-) | p
LmxM.36.3420	vacuolar protein sorting-associated protein-like protein	0.0480558	1.2049	25.1642	25.2133	26.2499	23.867	24.4862	24.6595	7	36.6	36.6	36.6	41.082	0	19.84	3	7	6	2	3	2	LmxM.36.3420.1-p1	4213	>LmxM.36.3420.1-p1 | transcript=LmxM.36.3420.1 | gene=LmxM.36.3420 | organism=Leishmania_mexicana_MHOM/GT/2001/U1103 | gene_product=vacuolar protein sorting-associated protein-like protein | transcript_product=vacuolar protein sorting-associated protein-li
LmxM.34.2010	40S ribosomal protein S6, putative	8.46518e-07	-0.906475	31.7888	31.8271	31.7888	32.6839	32.7211	32.7191	17	49	49	49	28.262	0	273.19	17	17	17	17	17	17	LmxM.34.2010.1-p1;LmxM.21.1780.1-p1	1804	>LmxM.34.2010.1-p1 | transcript=LmxM.34.2010.1 | gene=LmxM.34.2010 | organism=Leishmania_mexicana_MHOM/GT/2001/U1103 | gene_product=40S ribosomal protein S6, putative | transcript_product=40S ribosomal protein S6, putative | location=LmxM.34:720894-721643(
LmxM.13.1230	40S ribosomal protein S4, putative	4.01649e-06	-0.798757	32.846	32.7771	32.829	33.5978	33.6198	33.6307	25	72.5	72.5	72.5	30.654	0	323.31	22	23	25	25	25	25	LmxM.13.1230.1-p1;LmxM.13.1220.1-p1	1061	>LmxM.13.1230.1-p1 | transcript=LmxM.13.1230.1 | gene=LmxM.13.1230 | organism=Leishmania_mexicana_MHOM/GT/2001/U1103 | gene_product=40S ribosomal protein S4, putative | transcript_product=40S ribosomal protein S4, putative | location=LmxM.13:397422-398243(
LmxM.34.0600	60S ribosomal protein L18a, putative	4.69748e-06	-0.704837	31.933	31.9435	31.978	32.6285	32.6565	32.6839	12	60.9	60.9	7.3	20.779	0	323.31	12	12	12	12	12	12	LmxM.34.0600.1-p1	3757	>LmxM.34.0600.1-p1 | transcript=LmxM.34.0600.1 | gene=LmxM.34.0600 | organism=Leishmania_mexicana_MHOM/GT/2001/U1103 | gene_product=60S ribosomal protein L18a, putative | transcript_product=60S ribosomal protein L18a, putative | location=LmxM.34:211819-212
LmxM.23.0620	WD domain, G-beta repeat/BING4CT (NUC141) domain containing protein, putative	4.74948e-06	-0.918133	26.9316	26.9869	27.019	27.8974	27.8799	27.9146	21	41.9	41.9	41.9	76.705	0	71.729	13	18	15	18	18	18	LmxM.23.0620.1-p1	1948	>LmxM.23.0620.1-p1 | transcript=LmxM.23.0620.1 | gene=LmxM.23.0620 | organism=Leishmania_mexicana_MHOM/GT/2001/U1103 | gene_product=WD domain, G-beta repeat/BING4CT (NUC141) domain containing protein, putative | transcript_product=WD domain, G-beta repeat/
LmxM.11.0480	mRNA cap guanine-N7 methyltransferase, putative	5.14322e-06	-0.23728	28.0557	28.0557	28.066	28.3066	28.2979	28.2847	29	32	32	32	117.57	0	122.31	22	24	26	25	26	28	LmxM.11.0480.1-p1	889	>LmxM.11.0480.1-p1 | transcript=LmxM.11.0480.1 | gene=LmxM.11.0480 | organism=Leishmania_mexicana_MHOM/GT/2001/U1103 | gene_product=mRNA cap guanine-N7 methyltransferase, putative | transcript_product=mRNA cap guanine-N7 methyltransferase, putative | locat
LmxM.34.0400b	hypothetical protein	6.69684e-06	-0.710409	32.4433	32.4871	32.4919	33.1753	33.2178	33.1604	24	68.6	68.6	68.6	30.036	0	323.31	19	19	19	22	23	24	LmxM.34.0400b.1-p1;LmxM.34.0400a.1-p1;LmxM.34.0400.1-p1	3754	>LmxM.34.0400b.1-p1 | transcript=LmxM.34.0400b.1 | gene=LmxM.34.0400b | organism=Leishmania_mexicana_MHOM/GT/2001/U1103 | gene_product=hypothetical protein | transcript_product=hypothetical protein | location=1036_mexFOS1_13k16.p1kpIBF_33:2070-2864(+) | pr
LmxM.15.1450	proliferative cell nuclear antigen (PCNA), putative	7.33678e-06	0.395826	29.588	29.588	29.55	29.1747	29.1771	29.1866	13	52.6	52.6	52.6	32.442	0	239.03	10	12	13	10	11	12	LmxM.15.1450.1-p1	1245	>LmxM.15.1450.1-p1 | transcript=LmxM.15.1450.1 | gene=LmxM.15.1450 | organism=Leishmania_mexicana_MHOM/GT/2001/U1103 | gene_product=proliferative cell nuclear antigen (PCNA), putative | transcript_product=proliferative cell nuclear antigen (PCNA), putative
LmxM.19.0550	metallo- peptidase, Clan MG, Family M24	7.43608e-06	0.696093	29.3662	29.3452	29.2935	28.6561	28.632	28.6285	22	56.9	56.9	56.9	44.914	0	119.37	17	19	21	17	19	21	LmxM.19.0550.1-p1	1533	>LmxM.19.0550.1-p1 | transcript=LmxM.19.0550.1 | gene=LmxM.19.0550 | organism=Leishmania_mexicana_MHOM/GT/2001/U1103 | gene_product=metallo- peptidase, Clan MG, Family M24 | transcript_product=metallo- peptidase, Clan MG, Family M24 | location=LmxM.19:2079
LmxM.34.0980	aldose 1-epimerase-like protein	7.57801e-06	-0.329248	27.5315	27.5389	27.5463	27.8682	27.8858	27.8504	14	56.8	56.8	56.8	41.926	0	120.45	11	13	14	9	11	13	LmxM.34.0980.1-p1;LmxM.34.0970.1-p1	3778	>LmxM.34.0980.1-p1 | transcript=LmxM.34.0980.1 | gene=LmxM.34.0980 | organism=Leishmania_mexicana_MHOM/GT/2001/U1103 | gene_product=aldose 1-epimerase-like protein | transcript_product=aldose 1-epimerase-like protein | location=LmxM.34:360531-361664(+) | p
LmxM.27.1810	Phosphoenolpyruvate carboxykinase [ATP], glycosomal	8.65519e-06	0.941526	32.5527	32.5062	32.5038	31.6285	31.5296	31.5799	32	62.3	62.3	62.3	58.379	0	323.31	29	31	32	29	31	31	LmxM.27.1810.1-p1;LmxM.27.1805.1-p1;LmxM.27.1807.1-p1	2515	>LmxM.27.1810.1-p1 | transcript=LmxM.27.1810.1 | gene=LmxM.27.1810 | organism=Leishmania_mexicana_MHOM/GT/2001/U1103 | gene_product=Phosphoenolpyruvate carboxykinase [ATP], glycosomal | transcript_product=Phosphoenolpyruvate carboxykinase [ATP], glycosomal
LmxM.27.1050	vesicular transport protein (CDC48 homologue), putative	1.01069e-05	-0.318391	25.5315	25.4923	25.5075	25.8264	25.8288	25.8312	12	24.9	24.9	24.9	72.694	0	28.38	8	11	10	10	11	10	LmxM.27.1050.1-p1	2469	>LmxM.27.1050.1-p1 | transcript=LmxM.27.1050.1 | gene=LmxM.27.1050 | organism=Leishmania_mexicana_MHOM/GT/2001/U1103 | gene_product=vesicular transport protein (CDC48 homologue), putative | transcript_product=vesicular transport protein (CDC48 homologue),
LmxM.18.1370	heat shock protein, putative	1.26082e-05	0.511036	33.0927	33.0592	33.1254	32.5754	32.5799	32.5889	59	79.5	79.5	79.5	91.953	0	323.31	51	55	59	51	51	52	LmxM.18.1370.1-p1	1470	>LmxM.18.1370.1-p1 | transcript=LmxM.18.1370.1 | gene=LmxM.18.1370 | organism=Leishmania_mexicana_MHOM/GT/2001/U1103 | gene_product=heat shock protein, putative | transcript_product=heat shock protein, putative | location=LmxM.18:565201-567672(+) | protein
LmxM.30.2170	ARM-like helical domain-containing protein	1.55966e-05	0.947563	26.0874	26.0338	26.0041	25.1174	25.1293	25.0359	16	15.3	15.3	15.3	139.73	0	20.322	6	12	13	5	7	5	LmxM.30.2170.1-p1	3052	>LmxM.30.2170.1-p1 | transcript=LmxM.30.2170.1 | gene=LmxM.30.2170 | organism=Leishmania_mexicana_MHOM/GT/2001/U1103 | gene_product=ARM-like helical domain-containing protein | transcript_product=ARM-like helical domain-containing protein | location=LmxM.3
LmxM.23.0360	NADP-dependent alcohol dehydrogenase, putative	1.59693e-05	-0.864119	30.947	30.8901	30.8534	31.717	31.7849	31.781	18	66.5	66.5	66.5	38.483	0	323.31	17	18	17	18	18	17	LmxM.23.0360.1-p1	1935	>LmxM.23.0360.1-p1 | transcript=LmxM.23.0360.1 | gene=LmxM.23.0360 | organism=Leishmania_mexicana_MHOM/GT/2001/U1103 | gene_product=NADP-dependent alcohol dehydrogenase, putative | transcript_product=NADP-dependent alcohol dehydrogenase, putative | locatio
LmxM.12.0530	glucose-6-phosphate isomerase	1.85529e-05	0.858368	29.2935	29.3452	29.3662	28.4194	28.4976	28.5128	24	52.1	52.1	52.1	67.065	0	280.16	21	23	23	20	22	18	LmxM.12.0530.1-p1;CON__Q3ZBD7	964	>LmxM.12.0530.1-p1 | transcript=LmxM.12.0530.1 | gene=LmxM.12.0530 | organism=Leishmania_mexicana_MHOM/GT/2001/U1103 | gene_product=glucose-6-phosphate isomerase | transcript_product=glucose-6-phosphate isomerase | location=LmxM.12:275267-277084(+) | prote
LmxM.17.0082	elongation factor 1-alpha	2.1003e-05	-0.480502	35.212	35.1901	35.2336	35.6813	35.6708	35.7252	44	84.6	84.6	84.6	49.206	0	323.31	36	40	40	37	42	40	LmxM.17.0082.1-p1;LmxM.17.0081.1-p1;LmxM.17.0080.1-p1;LmxM.17.0085.1-p1;LmxM.17.0083.1-p1;LmxM.17.0084.1-p1;LmxM.17.0086.1-p1	1339	>LmxM.17.0082.1-p1 | transcript=LmxM.17.0082.1 | gene=LmxM.17.0082 | organism=Leishmania_mexicana_MHOM/GT/2001/U1103 | gene_product=elongation factor 1-alpha | transcript_product=elongation factor 1-alpha | location=LmxM.17:29532-30881(-) | protein_length=
LmxM.13.0880	hypothetical protein, conserved	2.24829e-05	0.706602	30.196	30.1361	30.1361	29.4957	29.4374	29.4154	22	30.6	30.6	30.6	76.979	0	323.31	18	20	22	17	21	19	LmxM.13.0880.1-p1	1036	>LmxM.13.0880.1-p1 | transcript=LmxM.13.0880.1 | gene=LmxM.13.0880 | organism=Leishmania_mexicana_MHOM/GT/2001/U1103 | gene_product=hypothetical protein, conserved | transcript_product=hypothetical protein, conserved | location=LmxM.13:277899-279998(-) | p
LmxM.36.3760	60S ribosomal protein L10a, putative	2.44416e-05	-0.811361	31.525	31.5014	31.4532	32.245	32.3383	32.3303	15	52.8	52.8	52.8	24.578	0	323.31	15	15	14	14	15	15	LmxM.36.3760.1-p1;LmxM.18.0620.1-p1	1434	>LmxM.36.3760.1-p1 | transcript=LmxM.36.3760.1 | gene=LmxM.36.3760 | organism=Leishmania_mexicana_MHOM/GT/2001/U1103 | gene_product=60S ribosomal protein L10a, putative | transcript_product=60S ribosomal protein L10a, putative | location=LmxM.20:1420192-14
LmxM.36.5010	40S ribosomal protein SA, putative	2.4952e-05	-0.635115	32.4309	32.4678	32.4727	33.0512	33.1392	33.0864	23	78	78	78	27.569	0	323.31	20	23	23	21	22	23	LmxM.36.5010.1-p1;LmxM.36.5120.1-p1	4292	>LmxM.36.5010.1-p1 | transcript=LmxM.36.5010.1 | gene=LmxM.36.5010 | organism=Leishmania_mexicana_MHOM/GT/2001/U1103 | gene_product=40S ribosomal protein SA, putative | transcript_product=40S ribosomal protein SA, putative | location=LmxM.20:1916111-191685
LmxM.22.0180	hypothetical protein, conserved	2.66198e-05	0.847328	30.8608	30.7453	30.7692	29.9677	29.9117	29.9539	18	74.1	74.1	74.1	28.259	0	323.31	14	16	17	14	15	14	LmxM.22.0180.1-p1	1821	>LmxM.22.0180.1-p1 | transcript=LmxM.22.0180.1 | gene=LmxM.22.0180 | organism=Leishmania_mexicana_MHOM/GT/2001/U1103 | gene_product=hypothetical protein, conserved | transcript_product=hypothetical protein, conserved | location=LmxM.22:73439-74218(-) | pro
LmxM.31.0450	40S ribosomal protein S2	3.01049e-05	-0.713941	32.0927	31.9916	32.0832	32.7613	32.7573	32.7907	23	75.8	75.8	75.8	28.634	0	323.31	18	19	21	16	22	21	LmxM.31.0450.1-p1;LmxM.19.0060.1-p1	3133	>LmxM.31.0450.1-p1 | transcript=LmxM.31.0450.1 | gene=LmxM.31.0450 | organism=Leishmania_mexicana_MHOM/GT/2001/U1103 | gene_product=40S ribosomal protein S2 | transcript_product=40S ribosomal protein S2 | location=LmxM.31:167970-168764(-) | protein_length=
LmxM.04.0950	hypothetical protein	3.04032e-05	-0.925894	31.6544	31.611	31.717	32.5273	32.635	32.5978	19	62	62	62	24.557	0	220.11	18	18	18	19	19	19	LmxM.04.0950.1-p1;LmxM.04.0750.1-p1	214	>LmxM.04.0950.1-p1 | transcript=LmxM.04.0950.1 | gene=LmxM.04.0950 | organism=Leishmania_mexicana_MHOM/GT/2001/U1103 | gene_product=hypothetical protein | transcript_product=hypothetical protein | location=LmxM.04:340919-341560(-) | protein_length=213 | se
LmxM.08_29.2461	60S ribosomal protein L13, putative	3.1508e-05	-0.722262	32.5319	32.4359	32.4556	33.2336	33.1828	33.1739	24	72.3	72.3	72.3	24.745	0	290.53	20	22	22	21	24	22	LmxM.08_29.2461.1-p1;LmxM.08_29.2460.1-p1	675	>LmxM.08_29.2461.1-p1 | transcript=LmxM.08_29.2461.1 | gene=LmxM.08_29.2461 | organism=Leishmania_mexicana_MHOM/GT/2001/U1103 | gene_product=60S ribosomal protein L13, putative | transcript_product=60S ribosomal protein L13, putative | location=LmxM.08:128
LmxM.27.0760	ras-related protein RAB1A, putative	3.31667e-05	0.566072	31.1724	31.1239	31.1361	30.5754	30.5389	30.6198	14	79	79	73.5	22.254	0	323.31	14	14	14	14	14	14	LmxM.27.0760.1-p1	2453	>LmxM.27.0760.1-p1 | transcript=LmxM.27.0760.1 | gene=LmxM.27.0760 | organism=Leishmania_mexicana_MHOM/GT/2001/U1103 | gene_product=ras-related protein RAB1A, putative | transcript_product=ras-related protein RAB1A, putative | location=LmxM.27:291189-29179
LmxM.21.1070	40S ribosomal protein S23, putative	4.31084e-05	-0.785395	31.2535	31.1842	31.1422	31.9712	32.025	31.94	8	55.9	55.9	55.9	15.875	0	86.344	7	8	8	8	8	8	LmxM.21.1070.1-p1;LmxM.21.1060.1-p1	1757	>LmxM.21.1070.1-p1 | transcript=LmxM.21.1070.1 | gene=LmxM.21.1070 | organism=Leishmania_mexicana_MHOM/GT/2001/U1103 | gene_product=40S ribosomal protein S23, putative | transcript_product=40S ribosomal protein S23, putative | location=LmxM.21:422808-42323
LmxM.27.0500	cysteine peptidase, Clan CA, family C2, putative	4.36274e-05	0.858805	30.7613	30.6964	30.6198	29.8608	29.7988	29.8415	162	38.5	38.5	36.9	654.11	0	323.31	136	147	150	106	109	113	LmxM.27.0500.1-p1	2436	>LmxM.27.0500.1-p1 | transcript=LmxM.27.0500.1 | gene=LmxM.27.0500 | organism=Leishmania_mexicana_MHOM/GT/2001/U1103 | gene_product=cysteine peptidase, Clan CA, family C2, putative | transcript_product=cysteine peptidase, Clan CA, family C2, putative | loc
LmxM.02.0260	small GTP binding protein rab6-like protein	4.7136e-05	-0.610997	26.5463	26.5696	26.4831	27.1115	27.1795	27.141	7	33.9	33.9	33.9	28.201	0	38.399	5	7	7	5	7	7	LmxM.02.0260.1-p1	101	>LmxM.02.0260.1-p1 | transcript=LmxM.02.0260.1 | gene=LmxM.02.0260 | organism=Leishmania_mexicana_MHOM/GT/2001/U1103 | gene_product=small GTP binding protein rab6-like protein | transcript_product=small GTP binding protein rab6-like protein | location=LmxM
LmxM.18.0820	hypothetical protein, conserved	5.21631e-05	-0.506321	29.7973	29.7676	29.7864	30.341	30.2759	30.2535	94	43.4	43.4	43.4	290.44	0	323.31	70	80	81	77	86	85	LmxM.18.0820.1-p1	1443	>LmxM.18.0820.1-p1 | transcript=LmxM.18.0820.1 | gene=LmxM.18.0820 | organism=Leishmania_mexicana_MHOM/GT/2001/U1103 | gene_product=hypothetical protein, conserved | transcript_product=hypothetical protein, conserved | location=LmxM.18:323326-331311(+) | p
LmxM.26.0890	40S ribosomal protein S16, putative	5.55487e-05	-0.75582	32.0017	31.9505	31.9609	32.8042	32.6944	32.6819	14	74.5	74.5	74.5	16.673	0	131.65	12	13	13	13	14	14	LmxM.26.0890.1-p1;LmxM.26.0880.1-p1	2314	>LmxM.26.0890.1-p1 | transcript=LmxM.26.0890.1 | gene=LmxM.26.0890 | organism=Leishmania_mexicana_MHOM/GT/2001/U1103 | gene_product=40S ribosomal protein S16, putative | transcript_product=40S ribosomal protein S16, putative | location=LmxM.26:245394-24584
LmxM.23.0050	peptidyl-prolyl cis-trans isomerase, putative	5.81648e-05	-0.874897	29.4688	29.3066	29.4274	30.2869	30.2647	30.2759	17	54.8	54.8	52.4	31.389	0	119.79	15	16	17	17	17	17	LmxM.23.0050.1-p1	1914	>LmxM.23.0050.1-p1 | transcript=LmxM.23.0050.1 | gene=LmxM.23.0050 | organism=Leishmania_mexicana_MHOM/GT/2001/U1103 | gene_product=peptidyl-prolyl cis-trans isomerase, putative | transcript_product=peptidyl-prolyl cis-trans isomerase, putative | location=
LmxM.08_29.2310	enoyl-CoA hydratase/isomerase-like protein	6.2351e-05	0.690343	28.6898	28.7739	28.7517	28.0557	27.9923	28.0965	14	59.2	59.2	59.2	29.105	0	84.051	10	12	13	9	10	11	LmxM.08_29.2310.1-p1	664	>LmxM.08_29.2310.1-p1 | transcript=LmxM.08_29.2310.1 | gene=LmxM.08_29.2310 | organism=Leishmania_mexicana_MHOM/GT/2001/U1103 | gene_product=enoyl-CoA hydratase/isomerase-like protein | transcript_product=enoyl-CoA hydratase/isomerase-like protein | locati
LmxM.34.4810	BRCA1 C Terminus (BRCT) domain containing protein, putative	6.3067e-05	0.823626	27.2535	27.17	27.217	26.4707	26.346	26.3528	11	46.6	46.6	46.6	42.229	0	52.249	5	9	10	5	7	7	LmxM.34.4810.1-p1	3984	>LmxM.34.4810.1-p1 | transcript=LmxM.34.4810.1 | gene=LmxM.34.4810 | organism=Leishmania_mexicana_MHOM/GT/2001/U1103 | gene_product=BRCA1 C Terminus (BRCT) domain containing protein, putative | transcript_product=BRCA1 C Terminus (BRCT) domain containing p
LmxM.26.2220	ribosomal protein L38, putative	6.47629e-05	-0.94375	30.8309	30.6713	30.7292	31.6329	31.7252	31.7047	9	54.2	54.2	54.2	9.4541	0	41.022	9	8	9	8	8	9	LmxM.26.2220.1-p1;LmxM.03.0250.1-p1	140	>LmxM.26.2220.1-p1 | transcript=LmxM.26.2220.1 | gene=LmxM.26.2220 | organism=Leishmania_mexicana_MHOM/GT/2001/U1103 | gene_product=ribosomal protein L38, putative | transcript_product=ribosomal protein L38, putative | location=LmxM.26:843705-843956(+) | p
LmxM.19.0220	polyprenyl synthase, putative	6.51124e-05	0.900945	27.0609	26.9428	26.8858	26.0752	26.0526	26.0588	16	28.7	28.7	28.7	82.613	0	71.656	14	14	16	10	11	10	LmxM.19.0220.1-p1	1511	>LmxM.19.0220.1-p1 | transcript=LmxM.19.0220.1 | gene=LmxM.19.0220 | organism=Leishmania_mexicana_MHOM/GT/2001/U1103 | gene_product=polyprenyl synthase, putative | transcript_product=polyprenyl synthase, putative | location=LmxM.19:58588-60816(-) | protein
LmxM.29.2980	glyceraldehyde 3-phosphate dehydrogenase, glycosomal	6.93341e-05	0.744394	33.0641	33.0609	32.9487	32.2675	32.2507	32.3223	31	85	85	82.8	39.123	0	323.31	29	30	30	28	28	29	LmxM.29.2980.1-p1	2900	>LmxM.29.2980.1-p1 | transcript=LmxM.29.2980.1 | gene=LmxM.29.2980 | organism=Leishmania_mexicana_MHOM/GT/2001/U1103 | gene_product=glyceraldehyde 3-phosphate dehydrogenase, glycosomal | transcript_product=glyceraldehyde 3-phosphate dehydrogenase, glycosom
LmxM.34.3290	60S ribosomal subunit protein L31, putative	6.93819e-05	-0.918767	31.3033	31.2308	31.2308	32.1753	32.0895	32.2563	15	48.9	48.9	48.9	21.409	0	178	13	13	13	14	15	15	LmxM.34.3290.1-p1;LmxM.34.3280.1-p1	3904	>LmxM.34.3290.1-p1 | transcript=LmxM.34.3290.1 | gene=LmxM.34.3290 | organism=Leishmania_mexicana_MHOM/GT/2001/U1103 | gene_product=60S ribosomal subunit protein L31, putative | transcript_product=60S ribosomal subunit protein L31, putative | location=LmxM
LmxM.01.0410	hypothetical protein	7.29351e-05	-0.834312	31.9983	31.8682	32.0217	32.7868	32.781	32.8234	20	63.5	63.5	63.5	23.851	0	266.8	14	20	20	20	20	20	LmxM.01.0410.1-p1	71	>LmxM.01.0410.1-p1 | transcript=LmxM.01.0410.1 | gene=LmxM.01.0410 | organism=Leishmania_mexicana_MHOM/GT/2001/U1103 | gene_product=hypothetical protein | transcript_product=hypothetical protein | location=LmxM.01:99489-100091(+) | protein_length=200 | seq
LmxM.28.0380	saccharopine dehydrogenase, putative	7.485e-05	0.828449	28.7129	28.604	28.6146	27.8081	27.8799	27.7581	19	59.4	59.4	59.4	41.827	0	130.23	15	18	19	14	14	13	LmxM.28.0380.1-p1	2578	>LmxM.28.0380.1-p1 | transcript=LmxM.28.0380.1 | gene=LmxM.28.0380 | organism=Leishmania_mexicana_MHOM/GT/2001/U1103 | gene_product=saccharopine dehydrogenase, putative | transcript_product=saccharopine dehydrogenase, putative | location=LmxM.28:111303-112
LmxM.19.1410	Cid1 family poly A polymerase, putative	7.57839e-05	0.678919	26.3894	26.4598	26.4661	25.824	25.7208	25.7338	18	24.9	24.9	24.9	104.66	0	41.562	12	16	16	9	11	7	LmxM.19.1410.1-p1	1580	>LmxM.19.1410.1-p1 | transcript=LmxM.19.1410.1 | gene=LmxM.19.1410 | organism=Leishmania_mexicana_MHOM/GT/2001/U1103 | gene_product=Cid1 family poly A polymerase, putative | transcript_product=Cid1 family poly A polymerase, putative | location=LmxM.19:5813
LmxM.08_29.0867	guanine deaminase, putative	8.14577e-05	0.598262	27.976	27.9031	28.0137	27.3324	27.3828	27.3828	16	44.7	44.7	44.7	49.172	0	207.87	11	14	15	13	14	15	LmxM.08_29.0867.1-p1	590	>LmxM.08_29.0867.1-p1 | transcript=LmxM.08_29.0867.1 | gene=LmxM.08_29.0867 | organism=Leishmania_mexicana_MHOM/GT/2001/U1103 | gene_product=guanine deaminase, putative | transcript_product=guanine deaminase, putative | location=LmxM.08:830638-832002(+) |
LmxM.08_29.1310	carnitine/choline acetyltransferase, putative	8.44503e-05	0.428694	29.9814	29.9814	30.0084	29.5664	29.5165	29.6022	31	68.3	68.3	68.3	68.576	0	323.31	25	25	28	26	26	27	LmxM.08_29.1310.1-p1	617	>LmxM.08_29.1310.1-p1 | transcript=LmxM.08_29.1310.1 | gene=LmxM.08_29.1310 | organism=Leishmania_mexicana_MHOM/GT/2001/U1103 | gene_product=carnitine/choline acetyltransferase, putative | transcript_product=carnitine/choline acetyltransferase, putative |
LmxM.23.1690	hypothetical protein	8.59515e-05	-0.879488	25.3307	25.3477	25.3612	26.3049	26.1234	26.2499	8	36.5	36.5	36.5	30.201	0	25.856	4	5	7	8	8	8	LmxM.23.1690.1-p1	2005	>LmxM.23.1690.1-p1 | transcript=LmxM.23.1690.1 | gene=LmxM.23.1690 | organism=Leishmania_mexicana_MHOM/GT/2001/U1103 | gene_product=hypothetical protein | transcript_product=hypothetical protein | location=LmxM.23:672865-673722(+) | protein_length=285 | se
LmxM.10.0200	Mitogen-activated protein kinase 10, putative	9.2695e-05	0.289131	28.4234	28.3787	28.4394	28.1263	28.1214	28.1263	21	62.9	62.9	62.9	46.316	0	195.14	19	19	21	18	18	19	LmxM.10.0200.1-p1	798	>LmxM.10.0200.1-p1 | transcript=LmxM.10.0200.1 | gene=LmxM.10.0200 | organism=Leishmania_mexicana_MHOM/GT/2001/U1103 | gene_product=Mitogen-activated protein kinase 10, putative | transcript_product=Mitogen-activated protein kinase 10, putative | location=
LmxM.19.1350	phosphatidic acid phosphatase protein-like protein	9.52463e-05	0.994033	27.341	27.189	27.141	26.2408	26.2553	26.1927	10	39.8	39.8	39.8	44.335	0	58.402	9	9	8	7	6	7	LmxM.19.1350.1-p1;LmxM.19.1351.1-p1	1575	>LmxM.19.1350.1-p1 | transcript=LmxM.19.1350.1 | gene=LmxM.19.1350 | organism=Leishmania_mexicana_MHOM/GT/2001/U1103 | gene_product=phosphatidic acid phosphatase protein-like protein | transcript_product=phosphatidic acid phosphatase protein-like protein |
LmxM.17.0735	ysine decarboxylase-like protein	9.76517e-05	0.327597	30.1724	30.2308	30.1724	29.8623	29.8785	29.8519	20	76.7	76.7	76.7	35.367	0	179.43	18	18	20	18	18	18	LmxM.17.0735.1-p1	1366	>LmxM.17.0735.1-p1 | transcript=LmxM.17.0735.1 | gene=LmxM.17.0735 | organism=Leishmania_mexicana_MHOM/GT/2001/U1103 | gene_product=ysine decarboxylase-like protein | transcript_product=ysine decarboxylase-like protein | location=LmxM.17:373469-374437(-) |
LmxM.36.0560	hypothetical protein, conserved	0.000100388	-0.784594	25.7492	25.6292	25.6403	26.5225	26.4154	26.4346	9	44.4	44.4	44.4	28.826	0	25.716	8	8	8	9	8	9	LmxM.36.0560.1-p1	4049	>LmxM.36.0560.1-p1 | transcript=LmxM.36.0560.1 | gene=LmxM.36.0560 | organism=Leishmania_mexicana_MHOM/GT/2001/U1103 | gene_product=hypothetical protein, conserved | transcript_product=hypothetical protein, conserved | location=LmxM.20:154028-154774(+) | p
LmxM.23.0690	3-ketoacyl-CoA thiolase-like protein	0.000104387	-0.837535	29.9259	29.9117	29.9117	30.6458	30.8157	30.8004	21	57.1	57.1	57.1	47.372	0	323.31	20	18	19	19	19	19	LmxM.23.0690.1-p1	1952	>LmxM.23.0690.1-p1 | transcript=LmxM.23.0690.1 | gene=LmxM.23.0690 | organism=Leishmania_mexicana_MHOM/GT/2001/U1103 | gene_product=3-ketoacyl-CoA thiolase-like protein | transcript_product=3-ketoacyl-CoA thiolase-like protein | location=LmxM.23:318266-319
LmxM.26.0140	adenine phosphoribosyltransferase	0.000109897	-0.541632	27.5315	27.4862	27.5536	28.0137	28.066	28.1164	11	54	54	54	26.174	0	124.33	8	11	11	11	11	11	LmxM.26.0140.1-p1	2277	>LmxM.26.0140.1-p1 | transcript=LmxM.26.0140.1 | gene=LmxM.26.0140 | organism=Leishmania_mexicana_MHOM/GT/2001/U1103 | gene_product=adenine phosphoribosyltransferase | transcript_product=adenine phosphoribosyltransferase | location=LmxM.26:27265-27978(-) |
LmxM.33.2600	acyl-CoA binding protein, putative	0.000112852	0.755076	25.6784	25.5754	25.558	24.8433	24.9088	24.7945	4	34.8	34.8	34.8	10.541	0	10.006	4	4	4	3	4	3	LmxM.33.2600.1-p1	3638	>LmxM.33.2600.1-p1 | transcript=LmxM.33.2600.1 | gene=LmxM.33.2600 | organism=Leishmania_mexicana_MHOM/GT/2001/U1103 | gene_product=acyl-CoA binding protein, putative | transcript_product=acyl-CoA binding protein, putative | location=LmxM.33:995596-995865(
LmxM.26.0170	60S ribosomal protein L7, putative	0.000115307	-0.992328	31.2647	31.2703	31.3724	32.1842	32.333	32.3672	19	55.2	55.2	55.2	28.901	0	323.31	18	18	18	18	19	19	LmxM.26.0170.1-p1;LmxM.26.0180.1-p1	2278	>LmxM.26.0170.1-p1 | transcript=LmxM.26.0170.1 | gene=LmxM.26.0170 | organism=Leishmania_mexicana_MHOM/GT/2001/U1103 | gene_product=60S ribosomal protein L7, putative | transcript_product=60S ribosomal protein L7, putative | location=LmxM.26:40113-40871(-)
LmxM.34.1440	60S ribosomal protein L2, putative	0.000118286	-0.625273	32.3646	32.4058	32.3276	33.0398	32.9224	33.0117	17	56.2	56.2	56.2	28.272	0	323.31	16	17	17	16	17	17	LmxM.34.1440.1-p1;LmxM.34.1430.1-p1;LmxM.31.3900.1-p1	3330	>LmxM.34.1440.1-p1 | transcript=LmxM.34.1440.1 | gene=LmxM.34.1440 | organism=Leishmania_mexicana_MHOM/GT/2001/U1103 | gene_product=60S ribosomal protein L2, putative | transcript_product=60S ribosomal protein L2, putative | location=LmxM.34:534669-535451(
LmxM.31.2150	hypothetical protein, conserved	0.000120669	-0.25046	29.3724	29.4214	29.3869	29.6337	29.6612	29.6372	33	38.3	38.3	38.3	117.52	0	323.31	28	29	29	28	32	30	LmxM.31.2150.1-p1	3234	>LmxM.31.2150.1-p1 | transcript=LmxM.31.2150.1 | gene=LmxM.31.2150 | organism=Leishmania_mexicana_MHOM/GT/2001/U1103 | gene_product=hypothetical protein, conserved | transcript_product=hypothetical protein, conserved | location=LmxM.31:825481-828729(-) | p
LmxM.04.0240	GRAM domain containing protein, putative	0.000123541	0.872609	29.1288	29.0839	28.965	28.1556	28.1507	28.2535	11	43.8	43.8	43.8	31.967	0	83.843	10	10	11	10	7	10	LmxM.04.0240.1-p1	187	>LmxM.04.0240.1-p1 | transcript=LmxM.04.0240.1 | gene=LmxM.04.0240 | organism=Leishmania_mexicana_MHOM/GT/2001/U1103 | gene_product=GRAM domain containing protein, putative | transcript_product=GRAM domain containing protein, putative | location=LmxM.04:67
LmxM.25.2360	Pumilio homology domain family member 8	0.000125003	-0.512105	28.1652	28.0965	28.0864	28.6527	28.6527	28.579	26	48.7	48.7	48.7	64.76	0	110.26	19	22	22	25	24	26	LmxM.25.2360.1-p1	2263	>LmxM.25.2360.1-p1 | transcript=LmxM.25.2360.1 | gene=LmxM.25.2360 | organism=Leishmania_mexicana_MHOM/GT/2001/U1103 | gene_product=Pumilio homology domain family member 8 | transcript_product=Pumilio homology domain family member 8 | location=LmxM.25:8534
LmxM.17.0480	Phenazine biosynthesis-like protein, putative	0.000126415	0.798697	27.632	27.6458	27.4862	26.8019	26.8142	26.7517	16	33.6	33.6	33.6	59.536	0	51.007	12	14	15	11	13	10	LmxM.17.0480.1-p1	1357	>LmxM.17.0480.1-p1 | transcript=LmxM.17.0480.1 | gene=LmxM.17.0480 | organism=Leishmania_mexicana_MHOM/GT/2001/U1103 | gene_product=Phenazine biosynthesis-like protein, putative | transcript_product=Phenazine biosynthesis-like protein, putative | location=
LmxM.29.0800	rac serine-threonine kinase, putative	0.000127859	0.74298	28.0401	28.0762	27.9595	27.3239	27.2077	27.3153	13	33.1	33.1	33.1	57.575	0	102.16	13	13	13	12	11	12	LmxM.29.0800.1-p1	2789	>LmxM.29.0800.1-p1 | transcript=LmxM.29.0800.1 | gene=LmxM.29.0800 | organism=Leishmania_mexicana_MHOM/GT/2001/U1103 | gene_product=rac serine-threonine kinase, putative | transcript_product=rac serine-threonine kinase, putative | location=LmxM.29:247395-2
LmxM.18.1300	mitochondrial carrier protein, putative	0.000131378	0.723066	28.7613	28.6931	28.7895	28.1065	27.9869	27.9814	13	44.8	44.8	11.4	33.279	0	85.842	13	12	13	9	12	12	LmxM.18.1300.1-p1	1467	>LmxM.18.1300.1-p1 | transcript=LmxM.18.1300.1 | gene=LmxM.18.1300 | organism=Leishmania_mexicana_MHOM/GT/2001/U1103 | gene_product=mitochondrial carrier protein, putative | transcript_product=mitochondrial carrier protein, putative | location=LmxM.18:5170
LmxM.19.1380	cation transporter, putative	0.000133636	0.847437	27.4314	27.509	27.3662	26.6595	26.5898	26.515	11	28.3	28.3	28.3	64.329	0	104.31	10	11	10	9	9	8	LmxM.19.1380.1-p1	1577	>LmxM.19.1380.1-p1 | transcript=LmxM.19.1380.1 | gene=LmxM.19.1380 | organism=Leishmania_mexicana_MHOM/GT/2001/U1103 | gene_product=cation transporter, putative | transcript_product=cation transporter, putative | location=LmxM.19:573899-575737(+) | protein
LmxM.28.2860	cytosolic malate dehydrogenase, putative	0.000133805	-0.442642	26.8385	26.8264	26.8019	27.2979	27.2077	27.2891	14	54.6	54.6	54.6	34.431	0	92.108	12	13	13	13	13	14	LmxM.28.2860.1-p1	2728	>LmxM.28.2860.1-p1 | transcript=LmxM.28.2860.1 | gene=LmxM.28.2860 | organism=Leishmania_mexicana_MHOM/GT/2001/U1103 | gene_product=cytosolic malate dehydrogenase, putative | transcript_product=cytosolic malate dehydrogenase, putative | location=LmxM.28:10
LmxM.16.0950	sucrose-phosphate synthase-like protein	0.000139756	0.695384	28.2445	28.3367	28.2077	27.6251	27.524	27.5536	19	53.2	53.2	53.2	52.367	0	174.25	15	18	17	14	17	16	LmxM.16.0950.1-p1	1297	>LmxM.16.0950.1-p1 | transcript=LmxM.16.0950.1 | gene=LmxM.16.0950 | organism=Leishmania_mexicana_MHOM/GT/2001/U1103 | gene_product=sucrose-phosphate synthase-like protein | transcript_product=sucrose-phosphate synthase-like protein | location=LmxM.16:3373
LmxM.08_29.0170	protein phosphatase inhibitor 2 (ipp-2), putative	0.000144119	0.600224	26.141	25.9977	26.0833	25.4645	25.4892	25.4676	5	52.6	52.6	52.6	15.687	0	37.818	5	5	5	5	3	5	LmxM.08_29.0170.1-p1	549	>LmxM.08_29.0170.1-p1 | transcript=LmxM.08_29.0170.1 | gene=LmxM.08_29.0170 | organism=Leishmania_mexicana_MHOM/GT/2001/U1103 | gene_product=protein phosphatase inhibitor 2 (ipp-2), putative | transcript_product=protein phosphatase inhibitor 2 (ipp-2), put
LmxM.09.0530	leucine-rich repeat protein, putative	0.000145286	-0.861337	24.3031	24.1565	24.3101	25.1833	25.065	25.1055	11	15.4	15.4	15.4	104.99	0	15.916	5	4	5	7	9	9	LmxM.09.0530.1-p1	726	>LmxM.09.0530.1-p1 | transcript=LmxM.09.0530.1 | gene=LmxM.09.0530 | organism=Leishmania_mexicana_MHOM/GT/2001/U1103 | gene_product=leucine-rich repeat protein, putative | transcript_product=leucine-rich repeat protein, putative | location=LmxM.09:197514-2
LmxM.05.0380	microtubule-associated protein, putative	0.000148694	0.790155	31.8004	31.6285	31.6756	30.8682	30.9188	30.947	14	82.2	82.2	82.2	89.529	0	165.95	13	13	13	11	12	11	LmxM.05.0380.1-p1	262	>LmxM.05.0380.1-p1 | transcript=LmxM.05.0380.1 | gene=LmxM.05.0380 | organism=Leishmania_mexicana_MHOM/GT/2001/U1103 | gene_product=microtubule-associated protein, putative | transcript_product=microtubule-associated protein, putative | location=LmxM.05:12
LmxM.34.2480	Nop53 (60S ribosomal biogenesis), putative	0.000160454	-0.51543	26.0691	26.0505	26.0547	26.524	26.6458	26.5507	7	30.8	30.8	30.8	37.632	0	42.844	5	6	7	7	6	7	LmxM.34.2480.1-p1	3862	>LmxM.34.2480.1-p1 | transcript=LmxM.34.2480.1 | gene=LmxM.34.2480 | organism=Leishmania_mexicana_MHOM/GT/2001/U1103 | gene_product=Nop53 (60S ribosomal biogenesis), putative | transcript_product=Nop53 (60S ribosomal biogenesis), putative | location=LmxM.3
LmxM.26.1960	hypothetical protein, conserved	0.000163272	0.256625	31.5109	31.4823	31.4629	31.2535	31.2135	31.2193	53	63.8	63.8	63.8	89.474	0	323.31	48	52	52	51	50	51	LmxM.26.1960.1-p1;REV__LmxM.31.1060.1-p1	2366	>LmxM.26.1960.1-p1 | transcript=LmxM.26.1960.1 | gene=LmxM.26.1960 | organism=Leishmania_mexicana_MHOM/GT/2001/U1103 | gene_product=hypothetical protein, conserved | transcript_product=hypothetical protein, conserved | location=LmxM.26:712129-714534(+) | p
LmxM.27.1390	hypothetical protein	0.000164582	-0.629733	32.648	32.5686	32.4895	33.1945	33.1931	33.2077	22	65.2	65.2	65.2	34.636	0	323.31	18	21	21	19	21	22	LmxM.27.1390.1-p1;LmxM.27.1380.1-p1;LmxM.27.1380a.1-p1	2493	>LmxM.27.1390.1-p1 | transcript=LmxM.27.1390.1 | gene=LmxM.27.1390 | organism=Leishmania_mexicana_MHOM/GT/2001/U1103 | gene_product=hypothetical protein | transcript_product=hypothetical protein | location=1036_mexFOS1_13k16.p1kpIBF_46:875-1843(-) | protei
LmxM.31.1160	long chain polyunsaturated fatty acid elongation enzyme-like protein	0.000175715	-0.512792	28.8711	28.8474	28.8887	29.4294	29.3109	29.4053	11	33.6	33.6	33.6	43.054	0	80.74	8	8	11	9	9	10	LmxM.31.1160.1-p1	3183	>LmxM.31.1160.1-p1 | transcript=LmxM.31.1160.1 | gene=LmxM.31.1160 | organism=Leishmania_mexicana_MHOM/GT/2001/U1103 | gene_product=long chain polyunsaturated fatty acid elongation enzyme-like protein | transcript_product=long chain polyunsaturated fatty a
LmxM.14.0970	hypothetical protein, conserved	0.000179752	0.412316	28.0711	28.0137	28.019	27.5754	27.6595	27.632	17	74.9	74.9	74.9	31.613	0	93.95	14	16	14	13	15	15	LmxM.14.0970.1-p1	1136	>LmxM.14.0970.1-p1 | transcript=LmxM.14.0970.1 | gene=LmxM.14.0970 | organism=Leishmania_mexicana_MHOM/GT/2001/U1103 | gene_product=hypothetical protein, conserved | transcript_product=hypothetical protein, conserved | location=LmxM.14:381857-382720(-) | p
LmxM.31.3990	GIPL galf transferase, putative	0.000180664	0.351206	27.5682	27.509	27.4862	27.1795	27.1507	27.1795	15	31.6	31.6	31.6	67.083	0	54.769	15	14	14	12	12	12	LmxM.31.3990.1-p1	3335	>LmxM.31.3990.1-p1 | transcript=LmxM.31.3990.1 | gene=LmxM.31.3990 | organism=Leishmania_mexicana_MHOM/GT/2001/U1103 | gene_product=GIPL galf transferase, putative | transcript_product=GIPL galf transferase, putative | location=LmxM.31:1520670-1522436(+) |
LmxM.23.1065	hypothetical protein, conserved	0.000183191	-0.694068	24.6649	24.6757	24.6918	25.4738	25.3307	25.3101	7	16.5	16.5	16.5	58.351	0	14.171	5	7	6	7	7	7	LmxM.23.1065.1-p1	1975	>LmxM.23.1065.1-p1 | transcript=LmxM.23.1065.1 | gene=LmxM.23.1065 | organism=Leishmania_mexicana_MHOM/GT/2001/U1103 | gene_product=hypothetical protein, conserved | transcript_product=hypothetical protein, conserved | location=LmxM.23:496506-498125(-) | p
LmxM.31.0750	nuclear RNA binding domain	0.000183802	-0.639465	32.4727	32.3276	32.333	33.0299	33.005	33.0167	22	73.6	73.6	73.6	25.249	0	323.31	21	20	21	21	21	22	LmxM.31.0750.1-p1	3154	>LmxM.31.0750.1-p1 | transcript=LmxM.31.0750.1 | gene=LmxM.31.0750 | organism=Leishmania_mexicana_MHOM/GT/2001/U1103 | gene_product=nuclear RNA binding domain | transcript_product=nuclear RNA binding domain | location=LmxM.31:258223-258930(+) | protein_len
LmxM.29.1250	pyridoxal kinase, putative	0.000184985	0.546613	29.258	29.3088	29.21	28.6663	28.7031	28.7676	19	80.1	80.1	80.1	33.137	0	249.95	16	16	19	14	18	18	LmxM.29.1250.1-p1	2819	>LmxM.29.1250.1-p1 | transcript=LmxM.29.1250.1 | gene=LmxM.29.1250 | organism=Leishmania_mexicana_MHOM/GT/2001/U1103 | gene_product=pyridoxal kinase, putative | transcript_product=pyridoxal kinase, putative | location=LmxM.29:416992-417900(+) | protein_len
LmxM.34.2190	60S ribosomal protein L12, putative	0.000188073	-0.80308	30.5573	30.6798	30.5296	31.4678	31.3724	31.3356	4	36	36	36	17.538	0	106.33	4	4	4	4	4	4	LmxM.34.2190.1-p1;LmxM.24.2210.1-p1	2117	>LmxM.34.2190.1-p1 | transcript=LmxM.34.2190.1 | gene=LmxM.34.2190 | organism=Leishmania_mexicana_MHOM/GT/2001/U1103 | gene_product=60S ribosomal protein L12, putative | transcript_product=60S ribosomal protein L12, putative | location=LmxM.34:805733-80622
LmxM.34.4690	PACRGB	0.000191587	-0.872506	25.7945	25.7995	25.7182	26.7645	26.5754	26.5898	7	33.8	33.8	33.8	34.687	0	57.248	4	7	6	7	7	7	LmxM.34.4690.1-p1	3977	>LmxM.34.4690.1-p1 | transcript=LmxM.34.4690.1 | gene=LmxM.34.4690 | organism=Leishmania_mexicana_MHOM/GT/2001/U1103 | gene_product=PACRGB | transcript_product=PACRGB | location=LmxM.34:1733317-1734261(+) | protein_length=314 | sequence_SO=chromosome | SO=
LmxM.22.1410	centrin-4, putative	0.000198049	0.884138	30.4134	30.3303	30.3303	29.5951	29.393	29.4334	14	90.6	90.6	90.6	16.447	0	177.12	11	13	14	11	11	10	LmxM.22.1410.1-p1	1894	>LmxM.22.1410.1-p1 | transcript=LmxM.22.1410.1 | gene=LmxM.22.1410 | organism=Leishmania_mexicana_MHOM/GT/2001/U1103 | gene_product=centrin-4, putative | transcript_product=centrin-4, putative | location=LmxM.22:578083-578532(-) | protein_length=149 | sequ
LmxM.32.1140	hypothetical protein, conserved	0.000203731	-0.725789	28.0296	27.9923	27.8623	28.6764	28.7325	28.6527	15	41.4	41.4	41.4	45.152	0	121.7	11	13	12	13	14	12	LmxM.32.1140.1-p1	3394	>LmxM.32.1140.1-p1 | transcript=LmxM.32.1140.1 | gene=LmxM.32.1140 | organism=Leishmania_mexicana_MHOM/GT/2001/U1103 | gene_product=hypothetical protein, conserved | transcript_product=hypothetical protein, conserved | location=LmxM.32:415448-416746(+) | p
LmxM.36.2840	Flagellar Member 2	0.000209926	0.957825	25.9955	26.0588	26.0359	25.2133	24.976	25.0275	16	15.3	15.3	15.3	125.97	0	32.194	12	13	15	6	5	8	LmxM.36.2840.1-p1	4172	>LmxM.36.2840.1-p1 | transcript=LmxM.36.2840.1 | gene=LmxM.36.2840 | organism=Leishmania_mexicana_MHOM/GT/2001/U1103 | gene_product=Flagellar Member 2 | transcript_product=Flagellar Member 2 | location=LmxM.20:1142481-1145918(-) | protein_length=1145 | seq
LmxM.21.1760	centromere/microtubule binding protein cbf5, putative	0.000214653	-0.358292	30.1842	30.2647	30.1842	30.5573	30.5844	30.5664	31	76.3	76.3	76.3	48.443	0	323.31	25	30	29	28	29	29	LmxM.21.1760.1-p1	1802	>LmxM.21.1760.1-p1 | transcript=LmxM.21.1760.1 | gene=LmxM.21.1760 | organism=Leishmania_mexicana_MHOM/GT/2001/U1103 | gene_product=centromere/microtubule binding protein cbf5, putative | transcript_product=centromere/microtubule binding protein cbf5, puta
LmxM.15.1000	60S ribosomal protein L6, putative	0.000215646	-0.611441	32.4556	32.3088	32.3515	32.9487	32.9848	33.0167	22	64.8	64.8	64.8	21.037	0	243.32	22	22	22	22	22	22	LmxM.15.1000.1-p1;LmxM.32.0720.1-p1	1221	>LmxM.15.1000.1-p1 | transcript=LmxM.15.1000.1 | gene=LmxM.15.1000 | organism=Leishmania_mexicana_MHOM/GT/2001/U1103 | gene_product=60S ribosomal protein L6, putative | transcript_product=60S ribosomal protein L6, putative | location=LmxM.15:393747-394328(
LmxM.28.1350	haloacid dehalogenase-like hydrolase-like protein	0.000218367	0.814916	28.189	28.0401	27.976	27.2714	27.2535	27.2353	16	60.7	60.7	60.7	35.35	0	148.04	14	16	16	15	15	14	LmxM.28.1350.1-p1	2640	>LmxM.28.1350.1-p1 | transcript=LmxM.28.1350.1 | gene=LmxM.28.1350 | organism=Leishmania_mexicana_MHOM/GT/2001/U1103 | gene_product=haloacid dehalogenase-like hydrolase-like protein | transcript_product=haloacid dehalogenase-like hydrolase-like protein | l
LmxM.22.1360	farnesyl pyrophosphate synthase, putative	0.000218457	-0.432568	29.5296	29.5165	29.5573	30.0217	29.9117	29.9677	15	42.3	42.3	42.3	41.087	0	163.76	12	13	13	11	14	14	LmxM.22.1360.1-p1	1890	>LmxM.22.1360.1-p1 | transcript=LmxM.22.1360.1 | gene=LmxM.22.1360 | organism=Leishmania_mexicana_MHOM/GT/2001/U1103 | gene_product=farnesyl pyrophosphate synthase, putative | transcript_product=farnesyl pyrophosphate synthase, putative | location=LmxM.22:
LmxM.32.3150	40S ribosomal protein S13, putative	0.000220937	-0.665597	30.6544	30.5754	30.4823	31.2077	31.2365	31.2647	13	59.6	59.6	59.6	17.471	0	60.877	12	12	13	13	13	13	LmxM.32.3150.1-p1;LmxM.19.0390.1-p1	1524	>LmxM.32.3150.1-p1 | transcript=LmxM.32.3150.1 | gene=LmxM.32.3150 | organism=Leishmania_mexicana_MHOM/GT/2001/U1103 | gene_product=40S ribosomal protein S13, putative | transcript_product=40S ribosomal protein S13, putative | location=LmxM.32:1372897-1373
LmxM.36.3210	14-3-3 protein 1, putative	0.000224647	0.689726	31.1361	31.0017	31.015	30.4134	30.2979	30.3724	18	62.8	62.8	62.8	29.686	0	323.31	18	16	16	14	17	17	LmxM.36.3210.1-p1;REV__LmxM.36.3220.1-p1	4200	>LmxM.36.3210.1-p1 | transcript=LmxM.36.3210.1 | gene=LmxM.36.3210 | organism=Leishmania_mexicana_MHOM/GT/2001/U1103 | gene_product=14-3-3 protein 1, putative | transcript_product=14-3-3 protein 1, putative | location=LmxM.20:1265465-1266241(-) | protein_l
LmxM.11.1190	40S ribosomal protein S15A, putative	0.000224749	-0.887341	30.995	30.7692	30.8682	31.8157	31.7373	31.7413	10	72.3	72.3	72.3	14.696	0	67.89	9	10	10	10	10	10	LmxM.11.1190.1-p1;LmxM.08_29.1800.1-p1	638	>LmxM.11.1190.1-p1 | transcript=LmxM.11.1190.1 | gene=LmxM.11.1190 | organism=Leishmania_mexicana_MHOM/GT/2001/U1103 | gene_product=40S ribosomal protein S15A, putative | transcript_product=40S ribosomal protein S15A, putative | location=LmxM.11:462223-462
LmxM.30.2020	succinyl-diaminopimelate desuccinylase-like protein	0.000227211	0.757756	29.6831	29.5754	29.5184	28.7988	28.906	28.7988	13	37.2	34	34	51.11	0	263.41	11	13	12	11	13	12	LmxM.30.2020.1-p1;LmxM.30.1890.1-p1	3047	>LmxM.30.2020.1-p1 | transcript=LmxM.30.2020.1 | gene=LmxM.30.2020 | organism=Leishmania_mexicana_MHOM/GT/2001/U1103 | gene_product=succinyl-diaminopimelate desuccinylase-like protein | transcript_product=succinyl-diaminopimelate desuccinylase-like protein
LmxM.31.0690	hypothetical protein, conserved	0.00023023	-0.592578	24.9361	24.9803	24.8623	25.5812	25.5014	25.4738	5	27.9	27.9	27.9	26.623	0	12.992	5	5	5	5	5	5	LmxM.31.0690.1-p1	3149	>LmxM.31.0690.1-p1 | transcript=LmxM.31.0690.1 | gene=LmxM.31.0690 | organism=Leishmania_mexicana_MHOM/GT/2001/U1103 | gene_product=hypothetical protein, conserved | transcript_product=hypothetical protein, conserved | location=LmxM.31:233289-233969(+) | p
LmxM.11.0630	metallo-peptidase, Clan MF, Family M17	0.000236151	0.579489	31.1544	31.08	31.1544	30.6285	30.5109	30.5109	23	55.7	55.7	55.7	56.931	0	323.31	20	21	23	19	20	21	LmxM.11.0630.1-p1;LmxM.11.0620.1-p1	896	>LmxM.11.0630.1-p1 | transcript=LmxM.11.0630.1 | gene=LmxM.11.0630 | organism=Leishmania_mexicana_MHOM/GT/2001/U1103 | gene_product=metallo-peptidase, Clan MF, Family M17 | transcript_product=metallo-peptidase, Clan MF, Family M17 | location=LmxM.11:233800
LmxM.24.0100	Calmodulin-binding, putative	0.000238959	-0.531052	26.5898	26.4707	26.5898	27.0505	27.1015	27.0914	14	68.1	68.1	68.1	30.705	0	60.84	8	9	8	10	14	14	LmxM.24.0100.1-p1	2019	>LmxM.24.0100.1-p1 | transcript=LmxM.24.0100.1 | gene=LmxM.24.0100 | organism=Leishmania_mexicana_MHOM/GT/2001/U1103 | gene_product=Calmodulin-binding, putative | transcript_product=Calmodulin-binding, putative | location=LmxM.24:18669-19508(+) | protein_l
LmxM.29.3200	ribosomal protein S26, putative	0.000239734	-0.714946	30.8534	30.9539	30.995	31.5709	31.6839	31.6923	7	49.1	49.1	49.1	12.779	0	79.124	6	6	6	7	7	7	LmxM.29.3200.1-p1;LmxM.28.0540.1-p1	2589	>LmxM.29.3200.1-p1 | transcript=LmxM.29.3200.1 | gene=LmxM.29.3200 | organism=Leishmania_mexicana_MHOM/GT/2001/U1103 | gene_product=ribosomal protein S26, putative | transcript_product=ribosomal protein S26, putative | location=LmxM.29:1147457-1147795(-) |
LmxM.25.0530	ABC transporter, mitochondrial, putative	0.000241046	0.367859	28.8623	28.8173	28.7771	28.4746	28.4194	28.459	28	45.1	45.1	45.1	71.737	0	219.64	23	28	26	25	26	26	LmxM.25.0530.1-p1	2151	>LmxM.25.0530.1-p1 | transcript=LmxM.25.0530.1 | gene=LmxM.25.0530 | organism=Leishmania_mexicana_MHOM/GT/2001/U1103 | gene_product=ABC transporter, mitochondrial, putative | transcript_product=ABC transporter, mitochondrial, putative | location=LmxM.25:17
LmxM.19.0800	ABC transporter, putative	0.000241238	0.497348	29.3109	29.21	29.2376	28.7864	28.7031	28.7771	26	44.8	44.8	44.8	68.581	0	226.91	21	26	26	19	24	24	LmxM.19.0800.1-p1	1552	>LmxM.19.0800.1-p1 | transcript=LmxM.19.0800.1 | gene=LmxM.19.0800 | organism=Leishmania_mexicana_MHOM/GT/2001/U1103 | gene_product=ABC transporter, putative | transcript_product=ABC transporter, putative | location=LmxM.19:331633-333471(+) | protein_lengt
LmxM.13.0160	protein kinase A regulatory subunit	0.000247424	-0.800433	29.249	29.0531	29.2123	30.0084	29.9259	29.9814	26	64	64	64	56.365	0	303.48	21	23	23	22	26	25	LmxM.13.0160.1-p1	997	>LmxM.13.0160.1-p1 | transcript=LmxM.13.0160.1 | gene=LmxM.13.0160 | organism=Leishmania_mexicana_MHOM/GT/2001/U1103 | gene_product=protein kinase A regulatory subunit | transcript_product=protein kinase A regulatory subunit | location=LmxM.13:46959-48470(
LmxM.36.1250	40S ribosomal protein S9, putative	0.000254772	-0.838561	31.5709	31.3776	31.4134	32.3515	32.2336	32.2924	11	41.8	41.8	41.8	22.099	0	45.005	11	10	11	11	11	11	LmxM.36.1250.1-p1;LmxM.07.0680.1-p1	439	>LmxM.36.1250.1-p1 | transcript=LmxM.36.1250.1 | gene=LmxM.36.1250 | organism=Leishmania_mexicana_MHOM/GT/2001/U1103 | gene_product=40S ribosomal protein S9, putative | transcript_product=40S ribosomal protein S9, putative | location=LmxM.20:454638-455207(
LmxM.28.2740a	hypothetical protein	0.000262811	-0.704017	32.1513	31.9643	32.0316	32.7292	32.7393	32.7907	20	77.9	77.9	77.9	34.402	0	323.31	15	18	18	16	20	20	LmxM.28.2740a.1-p1;LmxM.28.2740.1-p1;LmxM.28.2750partial.1-p1	2721	>LmxM.28.2740a.1-p1 | transcript=LmxM.28.2740a.1 | gene=LmxM.28.2740a | organism=Leishmania_mexicana_MHOM/GT/2001/U1103 | gene_product=hypothetical protein | transcript_product=hypothetical protein | location=1036_mexFOS1_13k16.p1kpIBF_69:35-973(+) | prote
LmxM.13.0650	hypothetical protein, conserved	0.000262953	0.505387	25.9781	25.8974	25.8552	25.433	25.417	25.3645	13	37.6	37.6	37.6	66.014	0	25.441	10	10	13	5	7	8	LmxM.13.0650.1-p1	1020	>LmxM.13.0650.1-p1 | transcript=LmxM.13.0650.1 | gene=LmxM.13.0650 | organism=Leishmania_mexicana_MHOM/GT/2001/U1103 | gene_product=hypothetical protein, conserved | transcript_product=hypothetical protein, conserved | location=LmxM.13:185171-186994(+) | p
LmxM.14.0240	HIT domain containing protein, putative	0.000264215	0.967919	29.094	29.0111	28.8385	28.019	27.965	28.0557	8	45.8	45.8	45.8	15.369	0	29.412	8	8	7	7	8	7	LmxM.14.0240.1-p1	1100	>LmxM.14.0240.1-p1 | transcript=LmxM.14.0240.1 | gene=LmxM.14.0240 | organism=Leishmania_mexicana_MHOM/GT/2001/U1103 | gene_product=HIT domain containing protein, putative | transcript_product=HIT domain containing protein, putative | location=LmxM.14:6604
LmxM.19.0140	Associated kinase of Tb14-3-3, putative	0.000264565	0.89016	29.3971	29.2216	29.2602	28.4938	28.3951	28.3196	30	47	47	47	67.856	0	129.97	22	26	29	19	23	22	LmxM.19.0140.1-p1	1503	>LmxM.19.0140.1-p1 | transcript=LmxM.19.0140.1 | gene=LmxM.19.0140 | organism=Leishmania_mexicana_MHOM/GT/2001/U1103 | gene_product=Associated kinase of Tb14-3-3, putative | transcript_product=Associated kinase of Tb14-3-3, putative | location=LmxM.19:2535
LmxM.08_29.2860	40S ribosomal protein S19-like protein	0.000266131	-0.88179	31.3356	31.1724	31.3724	32.1208	32.1544	32.2507	9	62.1	62.1	62.1	18.153	0	182.84	7	7	7	8	8	9	LmxM.08_29.2860.1-p1;LmxM.33.2780.1-p1	698	>LmxM.08_29.2860.1-p1 | transcript=LmxM.08_29.2860.1 | gene=LmxM.08_29.2860 | organism=Leishmania_mexicana_MHOM/GT/2001/U1103 | gene_product=40S ribosomal protein S19-like protein | transcript_product=40S ribosomal protein S19-like protein | location=LmxM.
LmxM.26.1220	hypothetical protein, conserved	0.000281714	-0.871809	24.7594	24.7389	24.8336	25.7441	25.6838	25.5195	11	27.8	27.8	27.8	73.504	0	14.838	4	7	7	7	11	10	LmxM.26.1220.1-p1	2331	>LmxM.26.1220.1-p1 | transcript=LmxM.26.1220.1 | gene=LmxM.26.1220 | organism=Leishmania_mexicana_MHOM/GT/2001/U1103 | gene_product=hypothetical protein, conserved | transcript_product=hypothetical protein, conserved | location=LmxM.26:382524-384542(+) | p
LmxM.28.2560	40S ribosomal protein S17, putative	0.000287135	-0.79461	32.665	32.5618	32.4823	33.4458	33.3169	33.3303	15	60.1	60.1	60.1	16.408	0	115.91	14	14	14	14	15	14	LmxM.28.2560.1-p1;LmxM.28.2555.1-p1	2711	>LmxM.28.2560.1-p1 | transcript=LmxM.28.2560.1 | gene=LmxM.28.2560 | organism=Leishmania_mexicana_MHOM/GT/2001/U1103 | gene_product=40S ribosomal protein S17, putative | transcript_product=40S ribosomal protein S17, putative | location=LmxM.28:984552-98498
LmxM.34.3340	6-phosphogluconate dehydrogenase, decarboxylating, putative	0.000292482	0.512484	30.6713	30.5481	30.5389	30.0737	30.0609	30.0864	20	43.4	43.4	43.4	52.168	0	289.73	18	19	19	18	18	19	LmxM.34.3340.1-p1	3906	>LmxM.34.3340.1-p1 | transcript=LmxM.34.3340.1 | gene=LmxM.34.3340 | organism=Leishmania_mexicana_MHOM/GT/2001/U1103 | gene_product=6-phosphogluconate dehydrogenase, decarboxylating, putative | transcript_product=6-phosphogluconate dehydrogenase, decarboxy
LmxM.05.0100	phosphoprotein phosphatase, putative	0.000292979	0.707536	29.6355	29.49	29.4453	28.8474	28.8112	28.7895	29	50.2	50.2	50.2	71.845	0	323.31	23	28	27	24	23	25	LmxM.05.0100.1-p1	247	>LmxM.05.0100.1-p1 | transcript=LmxM.05.0100.1 | gene=LmxM.05.0100 | organism=Leishmania_mexicana_MHOM/GT/2001/U1103 | gene_product=phosphoprotein phosphatase, putative | transcript_product=phosphoprotein phosphatase, putative | location=LmxM.05:28707-3062
LmxM.09.1100	hypothetical protein, conserved	0.000294061	0.735369	28.1937	28.1263	27.9923	27.4073	27.3494	27.3494	13	61.2	61.2	61.2	27.893	0	76.288	10	12	13	9	10	12	LmxM.09.1100.1-p1	757	>LmxM.09.1100.1-p1 | transcript=LmxM.09.1100.1 | gene=LmxM.09.1100 | organism=Leishmania_mexicana_MHOM/GT/2001/U1103 | gene_product=hypothetical protein, conserved | transcript_product=hypothetical protein, conserved | location=LmxM.09:415256-416023(-) | p
LmxM.28.1820	Replication factor A protein 1	0.000297099	0.570445	29.8385	29.6713	29.7613	29.1913	29.1795	29.189	28	59.1	59.1	59.1	52.386	0	230.66	27	25	28	26	27	27	LmxM.28.1820.1-p1	2665	>LmxM.28.1820.1-p1 | transcript=LmxM.28.1820.1 | gene=LmxM.28.1820 | organism=Leishmania_mexicana_MHOM/GT/2001/U1103 | gene_product=Replication factor A protein 1 | transcript_product=Replication factor A protein 1 | location=LmxM.28:692672-694075(-) | pro
LmxM.02.0360	casein kinase II, alpha chain, putative	0.00031135	-0.307748	27.4473	27.4473	27.4551	27.8081	27.7195	27.7453	15	52	52	52	44.213	0	141.61	12	13	13	12	13	14	LmxM.02.0360.1-p1	106	>LmxM.02.0360.1-p1 | transcript=LmxM.02.0360.1 | gene=LmxM.02.0360 | organism=Leishmania_mexicana_MHOM/GT/2001/U1103 | gene_product=casein kinase II, alpha chain, putative | transcript_product=casein kinase II, alpha chain, putative | location=LmxM.02:1399
LmxM.15.0010	histone H4	0.000311871	0.992984	30.2308	30.1724	30.2308	29.3683	29.2054	29.0813	5	61	28	0	11.272	0	13.125	5	5	5	4	5	5	LmxM.15.0010.1-p1	1169	>LmxM.15.0010.1-p1 | transcript=LmxM.15.0010.1 | gene=LmxM.15.0010 | organism=Leishmania_mexicana_MHOM/GT/2001/U1103 | gene_product=histone H4 | transcript_product=histone H4 | location=LmxM.15:1417-1719(-) | protein_length=100 | sequence_SO=chromosome | S
LmxM.19.1530	peptidylprolyl isomerase-like protein	0.000312397	0.517015	29.4727	29.4919	29.393	28.9896	28.877	28.94	18	51.4	51.4	51.4	47.776	0	145.24	18	18	17	16	17	16	LmxM.19.1530.1-p1	1588	>LmxM.19.1530.1-p1 | transcript=LmxM.19.1530.1 | gene=LmxM.19.1530 | organism=Leishmania_mexicana_MHOM/GT/2001/U1103 | gene_product=peptidylprolyl isomerase-like protein | transcript_product=peptidylprolyl isomerase-like protein | location=LmxM.19:616091-6
LmxM.33.3650	60S ribosomal protein L21, putative	0.00031482	-0.66577	31.7333	31.5889	31.6629	32.3956	32.3276	32.2591	13	64.8	64.8	64.8	17.995	0	291.25	13	13	13	13	13	13	LmxM.33.3650.1-p1;LmxM.16.0460.1-p1	1274	>LmxM.33.3650.1-p1 | transcript=LmxM.33.3650.1 | gene=LmxM.33.3650 | organism=Leishmania_mexicana_MHOM/GT/2001/U1103 | gene_product=60S ribosomal protein L21, putative | transcript_product=60S ribosomal protein L21, putative | location=LmxM.33:1387552-1388
LmxM.09.1110	hypothetical protein, conserved	0.000323055	0.647472	26.604	26.5433	26.5389	25.9803	25.9517	25.8118	8	19.5	19.5	19.5	51.202	0	38.57	8	8	8	6	8	6	LmxM.09.1110.1-p1	758	>LmxM.09.1110.1-p1 | transcript=LmxM.09.1110.1 | gene=LmxM.09.1110 | organism=Leishmania_mexicana_MHOM/GT/2001/U1103 | gene_product=hypothetical protein, conserved | transcript_product=hypothetical protein, conserved | location=LmxM.09:418812-420182(-) | p
LmxM.08_29.1070	ribosomal protein L1a, putative	0.000323565	-0.680751	32.2365	32.2675	32.2422	32.8138	32.9746	33	24	66.5	66.5	66.5	41.106	0	323.31	23	24	24	22	23	23	LmxM.08_29.1070.1-p1;LmxM.08_29.1090.1-p1	602	>LmxM.08_29.1070.1-p1 | transcript=LmxM.08_29.1070.1 | gene=LmxM.08_29.1070 | organism=Leishmania_mexicana_MHOM/GT/2001/U1103 | gene_product=ribosomal protein L1a, putative | transcript_product=ribosomal protein L1a, putative | location=LmxM.08:737367-7384
LmxM.02.0460	Mitochondrial outer membrane protein porin, putative	0.000324375	-0.831348	31.196	31.0084	30.9677	31.8974	31.8571	31.9117	16	54.6	54.6	54.6	31.964	0	322.31	14	14	15	15	16	16	LmxM.02.0460.1-p1	113	>LmxM.02.0460.1-p1 | transcript=LmxM.02.0460.1 | gene=LmxM.02.0460 | organism=Leishmania_mexicana_MHOM/GT/2001/U1103 | gene_product=Mitochondrial outer membrane protein porin, putative | transcript_product=Mitochondrial outer membrane protein porin, putati
LmxM.21.1430	2-oxoisovalerate dehydrogenase alpha subunit, putative	0.000329035	0.321829	28.2803	28.3109	28.2625	27.9259	27.9539	28.0084	23	64.7	64.7	64.7	53.225	0	84.847	16	21	21	15	19	21	LmxM.21.1430.1-p1	1777	>LmxM.21.1430.1-p1 | transcript=LmxM.21.1430.1 | gene=LmxM.21.1430 | organism=Leishmania_mexicana_MHOM/GT/2001/U1103 | gene_product=2-oxoisovalerate dehydrogenase alpha subunit, putative | transcript_product=2-oxoisovalerate dehydrogenase alpha subunit, pu
LmxM.11.0970	40S ribosomal protein S5	0.000329629	-0.760028	32.4007	32.2164	32.2019	33.0576	33.0414	33	17	55.8	55.8	55.8	21.286	0	202.28	15	14	14	16	15	16	LmxM.11.0970.1-p1;LmxM.11.0960.1-p1	917	>LmxM.11.0970.1-p1 | transcript=LmxM.11.0970.1 | gene=LmxM.11.0970 | organism=Leishmania_mexicana_MHOM/GT/2001/U1103 | gene_product=40S ribosomal protein S5 | transcript_product=40S ribosomal protein S5 | location=LmxM.11:377505-378077(+) | protein_length=
LmxM.23.0880	sucrose hydrolase-like protein	0.000331024	-0.816887	23.3239	23.3101	23.391	24.2891	24.0691	24.1174	3	14.6	14.6	14.6	43.392	0	7.8947	1	2	2	3	3	3	LmxM.23.0880.1-p1	1963	>LmxM.23.0880.1-p1 | transcript=LmxM.23.0880.1 | gene=LmxM.23.0880 | organism=Leishmania_mexicana_MHOM/GT/2001/U1103 | gene_product=sucrose hydrolase-like protein | transcript_product=sucrose hydrolase-like protein | location=LmxM.23:421946-423076(-) | pro
LmxM.05.0350	trypanothione reductase	0.000337463	0.712809	30.6198	30.4134	30.4919	29.766	29.7958	29.8249	26	59.3	59.3	59.3	53.173	0	323.31	21	25	26	20	24	25	LmxM.05.0350.1-p1	259	>LmxM.05.0350.1-p1 | transcript=LmxM.05.0350.1 | gene=LmxM.05.0350 | organism=Leishmania_mexicana_MHOM/GT/2001/U1103 | gene_product=trypanothione reductase | transcript_product=trypanothione reductase | location=LmxM.05:113762-115237(+) | protein_length=49
LmxM.08.0060	phosphoglycerate mutase protein, putative	0.000341766	0.466278	24.317	24.4488	24.391	23.9043	23.9495	23.9043	5	27.6	27.6	27.6	20.194	0	5.7835	4	4	4	4	3	2	LmxM.08.0060.1-p1	476	>LmxM.08.0060.1-p1 | transcript=LmxM.08.0060.1 | gene=LmxM.08.0060 | organism=Leishmania_mexicana_MHOM/GT/2001/U1103 | gene_product=phosphoglycerate mutase protein, putative | transcript_product=phosphoglycerate mutase protein, putative | location=LmxM.08:
LmxM.29.0250	ubiquitin hydrolase, putative	0.000344108	0.216799	26.6458	26.5898	26.604	26.3795	26.4105	26.3992	21	25	25	25	126.03	0	40.394	15	17	17	13	14	16	LmxM.29.0250.1-p1	2753	>LmxM.29.0250.1-p1 | transcript=LmxM.29.0250.1 | gene=LmxM.29.0250 | organism=Leishmania_mexicana_MHOM/GT/2001/U1103 | gene_product=ubiquitin hydrolase, putative | transcript_product=ubiquitin hydrolase, putative | location=LmxM.29:70639-74022(-) | protein
LmxM.32.2540	metallo-peptidase, Clan MA(E) Family M32	0.000344197	0.700987	31.2019	31.0544	30.995	30.393	30.3724	30.3828	33	71.3	71.3	71.3	56.957	0	267.43	31	31	31	30	31	31	LmxM.32.2540.1-p1;LmxM.14.0180.1-p1	3472	>LmxM.32.2540.1-p1 | transcript=LmxM.32.2540.1 | gene=LmxM.32.2540 | organism=Leishmania_mexicana_MHOM/GT/2001/U1103 | gene_product=metallo-peptidase, Clan MA(E) Family M32 | transcript_product=metallo-peptidase, Clan MA(E) Family M32 | location=LmxM.32:10
LmxM.21.1720	60S ribosomal protein L32	0.00034541	-0.993248	30.2422	30.0217	30.3088	31.1901	31.2019	31.1604	10	58.6	58.6	25.6	15.369	0	133.83	9	10	10	10	10	10	LmxM.21.1720.1-p1	1799	>LmxM.21.1720.1-p1 | transcript=LmxM.21.1720.1 | gene=LmxM.21.1720 | organism=Leishmania_mexicana_MHOM/GT/2001/U1103 | gene_product=60S ribosomal protein L32 | transcript_product=60S ribosomal protein L32 | location=LmxM.21:698371-698772(-) | protein_lengt
LmxM.34.0750	proteasome activator protein pa26, putative	0.000345693	0.524431	29.2123	29.2467	29.141	28.6075	28.7031	28.7162	10	59.1	59.1	59.1	24.9	0	311.15	9	10	10	9	9	9	LmxM.34.0750.1-p1	3767	>LmxM.34.0750.1-p1 | transcript=LmxM.34.0750.1 | gene=LmxM.34.0750 | organism=Leishmania_mexicana_MHOM/GT/2001/U1103 | gene_product=proteasome activator protein pa26, putative | transcript_product=proteasome activator protein pa26, putative | location=LmxM
LmxM.15.0130	ATP-dependent RNA helicase, putative	0.000349178	-0.505989	26.2803	26.3545	26.3844	26.8019	26.9088	26.8264	13	34.1	34.1	34.1	72.774	0	47.309	8	11	9	12	10	11	LmxM.15.0130.1-p1	1175	>LmxM.15.0130.1-p1 | transcript=LmxM.15.0130.1 | gene=LmxM.15.0130 | organism=Leishmania_mexicana_MHOM/GT/2001/U1103 | gene_product=ATP-dependent RNA helicase, putative | transcript_product=ATP-dependent RNA helicase, putative | location=LmxM.15:40165-4211
LmxM.34.5040	polyadenylate-binding protein 1, putative	0.00035108	-0.522187	30.0864	30.0479	30.0217	30.6544	30.5573	30.5109	32	58	58	58	62.989	0	323.31	27	30	29	27	30	32	LmxM.34.5040.1-p1	3993	>LmxM.34.5040.1-p1 | transcript=LmxM.34.5040.1 | gene=LmxM.34.5040 | organism=Leishmania_mexicana_MHOM/GT/2001/U1103 | gene_product=polyadenylate-binding protein 1, putative | transcript_product=polyadenylate-binding protein 1, putative | location=LmxM.34:
LmxM.36.1925	60S ribosomal protein L37a	0.000361714	-0.707623	31.4083	31.4032	31.2308	32.1021	32.0414	32.0217	5	45.7	45.7	45.7	10.313	0	54.218	5	5	5	5	5	5	LmxM.36.1925.1-p1;LmxM.21.1820.1-p1	1806	>LmxM.36.1925.1-p1 | transcript=LmxM.36.1925.1 | gene=LmxM.36.1925 | organism=Leishmania_mexicana_MHOM/GT/2001/U1103 | gene_product=60S ribosomal protein L37a | transcript_product=60S ribosomal protein L37a | location=LmxM.20:751730-752008(-) | protein_len
LmxM.16.0590	carbamoyl-phosphate synthase, putative	0.000362172	-0.470672	30.5481	30.4433	30.4433	30.995	30.9188	30.933	82	51.9	51.9	51.9	206.02	0	323.31	64	69	71	71	76	81	LmxM.16.0590.1-p1	1282	>LmxM.16.0590.1-p1 | transcript=LmxM.16.0590.1 | gene=LmxM.16.0590 | organism=Leishmania_mexicana_MHOM/GT/2001/U1103 | gene_product=carbamoyl-phosphate synthase, putative | transcript_product=carbamoyl-phosphate synthase, putative | location=LmxM.16:203397
LmxM.02.0670	mitochondrial carrier protein, putative	0.000381266	-0.690769	29.1913	29.2216	29.0531	29.9117	29.8339	29.7927	21	68.4	68.4	68.4	34.386	0	95.511	17	20	18	17	21	19	LmxM.02.0670.1-p1	123	>LmxM.02.0670.1-p1 | transcript=LmxM.02.0670.1 | gene=LmxM.02.0670 | organism=Leishmania_mexicana_MHOM/GT/2001/U1103 | gene_product=mitochondrial carrier protein, putative | transcript_product=mitochondrial carrier protein, putative | location=LmxM.02:2757
LmxM.06.0415	60S ribosomal protein L19, putative	0.000383032	-0.871133	32.3905	32.2077	32.2731	33.2619	33.0609	33.1619	17	45.7	45.7	45.7	28.202	0	135.18	16	15	16	16	17	17	LmxM.06.0415.1-p1;LmxM.06.0410.1-p1;REV__LmxM.06.0415.1-p1;REV__LmxM.06.0410.1-p1	334	>LmxM.06.0415.1-p1 | transcript=LmxM.06.0415.1 | gene=LmxM.06.0415 | organism=Leishmania_mexicana_MHOM/GT/2001/U1103 | gene_product=60S ribosomal protein L19, putative | transcript_product=60S ribosomal protein L19, putative | location=LmxM.06:139489-14023
LmxM.15.1160	tryparedoxin peroxidase	0.000389211	0.794431	33.8042	33.7453	33.6522	32.8252	32.9983	32.995	18	78.4	78.4	25.6	22.21	0	323.31	17	18	18	17	18	18	LmxM.15.1160.1-p1	1227	>LmxM.15.1160.1-p1 | transcript=LmxM.15.1160.1 | gene=LmxM.15.1160 | organism=Leishmania_mexicana_MHOM/GT/2001/U1103 | gene_product=tryparedoxin peroxidase | transcript_product=tryparedoxin peroxidase | location=LmxM.15:412848-413447(-) | protein_length=19
LmxM.26.2130	hypothetical protein, conserved	0.000393084	-0.721249	25.4073	25.4769	25.5609	26.2207	26.1115	26.2768	7	41.4	41.4	41.4	27.503	0	24.5	4	2	4	5	6	7	LmxM.26.2130.1-p1	2371	>LmxM.26.2130.1-p1 | transcript=LmxM.26.2130.1 | gene=LmxM.26.2130 | organism=Leishmania_mexicana_MHOM/GT/2001/U1103 | gene_product=hypothetical protein, conserved | transcript_product=hypothetical protein, conserved | location=LmxM.26:796544-797314(+) | p
LmxM.31.1150	hypothetical protein, conserved	0.000404628	0.481137	26.3695	26.3562	26.4536	25.8811	25.976	25.8788	6	22.7	22.7	22.7	33.513	0	22.16	6	6	6	5	5	6	LmxM.31.1150.1-p1	3182	>LmxM.31.1150.1-p1 | transcript=LmxM.31.1150.1 | gene=LmxM.31.1150 | organism=Leishmania_mexicana_MHOM/GT/2001/U1103 | gene_product=hypothetical protein, conserved | transcript_product=hypothetical protein, conserved | location=LmxM.31:445092-446006(+) | p
LmxM.32.0920	40S ribosomal protein S3, putative	0.000407491	-0.458621	31.8571	31.8196	31.901	32.3879	32.2814	32.2842	19	68	68	68	24.471	0	272.71	18	18	18	17	19	17	LmxM.32.0920.1-p1;LmxM.15.0950.1-p1	1216	>LmxM.32.0920.1-p1 | transcript=LmxM.32.0920.1 | gene=LmxM.32.0920 | organism=Leishmania_mexicana_MHOM/GT/2001/U1103 | gene_product=40S ribosomal protein S3, putative | transcript_product=40S ribosomal protein S3, putative | location=LmxM.32:313906-314565(
LmxM.13.1110	hypothetical protein, conserved	0.000410522	-0.719435	25.48	25.3101	25.4457	26.1253	26.2058	26.0629	10	20.7	20.7	20.7	60.183	0	19.226	7	7	9	10	10	9	LmxM.13.1110.1-p1	1053	>LmxM.13.1110.1-p1 | transcript=LmxM.13.1110.1 | gene=LmxM.13.1110 | organism=Leishmania_mexicana_MHOM/GT/2001/U1103 | gene_product=hypothetical protein, conserved | transcript_product=hypothetical protein, conserved | location=LmxM.13:362212-363762(-) | p
LmxM.19.0340	hypothetical protein, conserved	0.00042411	-0.626328	25.8044	25.6568	25.7234	26.4186	26.3629	26.2821	10	31.4	31.4	31.4	49.741	0	15.859	9	7	6	8	9	8	LmxM.19.0340.1-p1	1522	>LmxM.19.0340.1-p1 | transcript=LmxM.19.0340.1 | gene=LmxM.19.0340 | organism=Leishmania_mexicana_MHOM/GT/2001/U1103 | gene_product=hypothetical protein, conserved | transcript_product=hypothetical protein, conserved | location=LmxM.19:127151-128527(+) | p
LmxM.29.3720	60S acidic ribosomal protein P2, putative	0.000427591	-0.993087	25.7129	25.8409	25.9111	26.673	26.9088	26.8623	3	64.5	26.6	26.6	12.875	0	23.122	2	3	3	3	3	3	LmxM.29.3720.1-p1	2951	>LmxM.29.3720.1-p1 | transcript=LmxM.29.3720.1 | gene=LmxM.29.3720 | organism=Leishmania_mexicana_MHOM/GT/2001/U1103 | gene_product=60S acidic ribosomal protein P2, putative | transcript_product=60S acidic ribosomal protein P2, putative | location=LmxM.29:
LmxM.06.0170	Trm112p-like protein, putative	0.000438318	-0.705441	24.7995	24.867	24.9803	25.5667	25.5315	25.6649	5	54.6	54.6	54.6	15.616	0	5.7262	2	4	4	3	4	3	LmxM.06.0170.1-p1	321	>LmxM.06.0170.1-p1 | transcript=LmxM.06.0170.1 | gene=LmxM.06.0170 | organism=Leishmania_mexicana_MHOM/GT/2001/U1103 | gene_product=Trm112p-like protein, putative | transcript_product=Trm112p-like protein, putative | location=LmxM.06:58226-58651(-) | prote
LmxM.16.0680	apurinic/apyrimidinic endonuclease-redox protein	0.000438571	0.515756	27.2262	27.2262	27.1507	26.7129	26.7389	26.604	14	46.5	46.5	46.5	48.81	0	80.956	11	13	13	13	13	13	LmxM.16.0680.1-p1	1283	>LmxM.16.0680.1-p1 | transcript=LmxM.16.0680.1 | gene=LmxM.16.0680 | organism=Leishmania_mexicana_MHOM/GT/2001/U1103 | gene_product=apurinic/apyrimidinic endonuclease-redox protein | transcript_product=apurinic/apyrimidinic endonuclease-redox protein | loc
LmxM.34.3780	60S ribosomal protein L27A/L29, putative	0.000447612	-0.625558	31.2019	31.2019	31.0673	31.8497	31.781	31.717	12	65.5	65.5	65.5	16.07	0	87.927	11	11	12	12	12	11	LmxM.34.3780.1-p1;LmxM.34.3760.1-p1	3926	>LmxM.34.3780.1-p1 | transcript=LmxM.34.3780.1 | gene=LmxM.34.3780 | organism=Leishmania_mexicana_MHOM/GT/2001/U1103 | gene_product=60S ribosomal protein L27A/L29, putative | transcript_product=60S ribosomal protein L27A/L29, putative | location=LmxM.34:14
LmxM.11.0470	pumilio-repeat, RNA-binding protein, putative	0.000450395	-0.464214	28.1795	28.1312	28.0609	28.6389	28.579	28.5463	27	45.8	45.8	45.8	81.152	0	168.46	24	24	25	25	26	27	LmxM.11.0470.1-p1	888	>LmxM.11.0470.1-p1 | transcript=LmxM.11.0470.1 | gene=LmxM.11.0470 | organism=Leishmania_mexicana_MHOM/GT/2001/U1103 | gene_product=pumilio-repeat, RNA-binding protein, putative | transcript_product=pumilio-repeat, RNA-binding protein, putative | location=
LmxM.30.1680	hypothetical protein, conserved	0.000456102	-0.466777	25.4645	25.3645	25.3307	25.8336	25.8361	25.8904	6	32.7	32.7	32.7	30.225	0	14.643	4	5	6	4	6	5	LmxM.30.1680.1-p1	3037	>LmxM.30.1680.1-p1 | transcript=LmxM.30.1680.1 | gene=LmxM.30.1680 | organism=Leishmania_mexicana_MHOM/GT/2001/U1103 | gene_product=hypothetical protein, conserved | transcript_product=hypothetical protein, conserved | location=LmxM.30:778300-779127(-) | p
LmxM.23.0550	ubiquitin-activating enzyme E1, putative	0.000458925	-0.574468	28.3153	28.2262	28.1459	28.8474	28.7645	28.7988	33	44.2	44.2	44.2	115.14	0	280.11	25	30	29	32	32	30	LmxM.23.0550.1-p1	1945	>LmxM.23.0550.1-p1 | transcript=LmxM.23.0550.1 | gene=LmxM.23.0550 | organism=Leishmania_mexicana_MHOM/GT/2001/U1103 | gene_product=ubiquitin-activating enzyme E1, putative | transcript_product=ubiquitin-activating enzyme E1, putative | location=LmxM.23:24
LmxM.26.1640	40S ribosomal protein S33, putative	0.000459347	-0.630734	30.9746	30.9882	30.8157	31.5296	31.5389	31.6022	7	66.7	66.7	66.7	9.7461	0	183.28	7	7	7	7	7	7	LmxM.26.1640.1-p1;LmxM.26.1630.1-p1	2350	>LmxM.26.1640.1-p1 | transcript=LmxM.26.1640.1 | gene=LmxM.26.1640 | organism=Leishmania_mexicana_MHOM/GT/2001/U1103 | gene_product=40S ribosomal protein S33, putative | transcript_product=40S ribosomal protein S33, putative | location=LmxM.26:570936-57119
LmxM.34.3070	hypothetical protein, conserved	0.000461013	0.501088	27.0084	27.141	27.0296	26.5492	26.604	26.5225	10	14.2	14.2	14.2	92.132	0	18.996	7	9	10	6	8	8	LmxM.34.3070.1-p1	3892	>LmxM.34.3070.1-p1 | transcript=LmxM.34.3070.1 | gene=LmxM.34.3070 | organism=Leishmania_mexicana_MHOM/GT/2001/U1103 | gene_product=hypothetical protein, conserved | transcript_product=hypothetical protein, conserved | location=LmxM.34:1162384-1164852(-) |
LmxM.33.0610	enoyl-[acyl-carrier-protein] reductase, putative	0.000462056	0.571951	26.0752	25.918	25.9847	25.417	25.3712	25.4738	9	33.8	33.8	33.8	33.797	0	40.922	8	8	9	6	6	7	LmxM.33.0610.1-p1	3552	>LmxM.33.0610.1-p1 | transcript=LmxM.33.0610.1 | gene=LmxM.33.0610 | organism=Leishmania_mexicana_MHOM/GT/2001/U1103 | gene_product=enoyl-[acyl-carrier-protein] reductase, putative | transcript_product=enoyl-[acyl-carrier-protein] reductase, putative | loc
LmxM.21.1550	40S ribosomal protein S11, putative	0.00046503	-0.820049	31.8309	31.6066	31.6713	32.6044	32.4823	32.4823	11	50.4	50.4	50.4	16.326	0	135.84	9	10	11	10	11	11	LmxM.21.1550.1-p1;LmxM.20.1650.1-p1	1677	>LmxM.21.1550.1-p1 | transcript=LmxM.21.1550.1 | gene=LmxM.21.1550 | organism=Leishmania_mexicana_MHOM/GT/2001/U1103 | gene_product=40S ribosomal protein S11, putative | transcript_product=40S ribosomal protein S11, putative | location=LmxM.21:608419-60884
LmxM.27.0880	2-oxoglutarate dehydrogenase subunit, putative	0.000471468	-0.166727	30.0349	30.0479	30.0864	30.2308	30.2193	30.2193	40	47.2	47.2	47.2	112.78	0	323.31	34	33	36	35	36	35	LmxM.27.0880.1-p1	2460	>LmxM.27.0880.1-p1 | transcript=LmxM.27.0880.1 | gene=LmxM.27.0880 | organism=Leishmania_mexicana_MHOM/GT/2001/U1103 | gene_product=2-oxoglutarate dehydrogenase subunit, putative | transcript_product=2-oxoglutarate dehydrogenase subunit, putative | locatio
LmxM.23.0830	Na/H antiporter-like protein	0.000473452	-0.663434	26.6458	26.5315	26.6595	27.3578	27.189	27.2803	24	18.7	18.7	18.7	165.85	0	64.717	14	17	19	20	17	20	LmxM.23.0830.1-p1	1959	>LmxM.23.0830.1-p1 | transcript=LmxM.23.0830.1 | gene=LmxM.23.0830 | organism=Leishmania_mexicana_MHOM/GT/2001/U1103 | gene_product=Na/H antiporter-like protein | transcript_product=Na/H antiporter-like protein | location=LmxM.23:395299-399798(-) | protein
LmxM.36.4930	translation initiation factor 2 subunit, putative	0.000476416	0.542029	27.9146	27.7708	27.8324	27.3324	27.3239	27.2353	14	46.7	46.7	46.7	40.289	0	66.628	13	13	13	11	11	11	LmxM.36.4930.1-p1	4290	>LmxM.36.4930.1-p1 | transcript=LmxM.36.4930.1 | gene=LmxM.36.4930 | organism=Leishmania_mexicana_MHOM/GT/2001/U1103 | gene_product=translation initiation factor 2 subunit, putative | transcript_product=translation initiation factor 2 subunit, putative | l
LmxM.29.0770	hypothetical protein, conserved	0.000476439	0.640333	25.1833	25.3342	25.1681	24.604	24.632	24.5285	4	47.6	47.6	47.6	14.496	0	9.3843	3	4	4	3	3	1	LmxM.29.0770.1-p1	2787	>LmxM.29.0770.1-p1 | transcript=LmxM.29.0770.1 | gene=LmxM.29.0770 | organism=Leishmania_mexicana_MHOM/GT/2001/U1103 | gene_product=hypothetical protein, conserved | transcript_product=hypothetical protein, conserved | location=LmxM.29:239733-240107(+) | p
LmxM.36.4210	WD domain, G-beta repeat/Utp21 specific WD40 associated putative domain containing protein, putative	0.000478892	-0.246646	26.726	26.7645	26.6865	26.965	26.965	26.9869	21	31.5	31.5	31.5	106.83	0	126.7	13	17	18	15	17	20	LmxM.36.4210.1-p1	4254	>LmxM.36.4210.1-p1 | transcript=LmxM.36.4210.1 | gene=LmxM.36.4210 | organism=Leishmania_mexicana_MHOM/GT/2001/U1103 | gene_product=WD domain, G-beta repeat/Utp21 specific WD40 associated putative domain containing protein, putative | transcript_product=WD
LmxM.20.0560	cytidine triphosphate synthase, putative	0.000485222	-0.238971	29.3324	29.3578	29.3023	29.5754	29.5389	29.5951	28	56.9	56.9	56.9	65.913	0	164.9	23	24	24	23	26	25	LmxM.20.0560.1-p1	1627	>LmxM.20.0560.1-p1 | transcript=LmxM.20.0560.1 | gene=LmxM.20.0560 | organism=Leishmania_mexicana_MHOM/GT/2001/U1103 | gene_product=cytidine triphosphate synthase, putative | transcript_product=cytidine triphosphate synthase, putative | location=LmxM.20:28
LmxM.31.1750	pumilio/PUF RNA binding protein 7, putative	0.000485709	-0.46795	28.1263	28.003	28.019	28.5609	28.509	28.4823	24	50.6	50.6	50.6	85.068	0	323.31	17	18	20	20	23	23	LmxM.31.1750.1-p1	3207	>LmxM.31.1750.1-p1 | transcript=LmxM.31.1750.1 | gene=LmxM.31.1750 | organism=Leishmania_mexicana_MHOM/GT/2001/U1103 | gene_product=pumilio/PUF RNA binding protein 7, putative | transcript_product=pumilio/PUF RNA binding protein 7, putative | location=LmxM
LmxM.31.0430	60S ribosomal protein L17, putative	0.000492013	-0.590955	31.7006	31.5435	31.5435	32.1544	32.2308	32.1753	11	56	56	56	19.083	0	212.84	11	10	11	11	11	11	LmxM.31.0430.1-p1;LmxM.24.0040.1-p1	2015	>LmxM.31.0430.1-p1 | transcript=LmxM.31.0430.1 | gene=LmxM.31.0430 | organism=Leishmania_mexicana_MHOM/GT/2001/U1103 | gene_product=60S ribosomal protein L17, putative | transcript_product=60S ribosomal protein L17, putative | location=LmxM.31:163826-16432
LmxM.33.2900	ribosomal protein L3, putative	0.000493118	-0.687664	33.3033	33.1574	33.1377	33.9677	33.8608	33.8328	32	64.9	64.9	64.9	47.543	0	323.31	29	29	32	32	32	32	LmxM.33.2900.1-p1;LmxM.33.2870.1-p1;LmxM.31.3130.1-p1	3289	>LmxM.33.2900.1-p1 | transcript=LmxM.33.2900.1 | gene=LmxM.33.2900 | organism=Leishmania_mexicana_MHOM/GT/2001/U1103 | gene_product=ribosomal protein L3, putative | transcript_product=ribosomal protein L3, putative | location=LmxM.33:1121845-1123104(+) | p
LmxM.30.2960	Repressor of differentiation kinase 2, putative	0.000502025	-0.717173	25.3612	25.1833	25.2021	25.9473	26.0443	25.9066	10	27.9	27.9	26.1	49.798	0	14.314	8	6	7	10	8	9	LmxM.30.2960.1-p1	3089	>LmxM.30.2960.1-p1 | transcript=LmxM.30.2960.1 | gene=LmxM.30.2960 | organism=Leishmania_mexicana_MHOM/GT/2001/U1103 | gene_product=Repressor of differentiation kinase 2, putative | transcript_product=Repressor of differentiation kinase 2, putative | locat
LmxM.36.3770	transcription factor BTF3, putative	0.000507048	-0.560452	31.3982	31.5709	31.5481	32.0673	32.0544	32.0769	9	65	65	65	11.65	0	305.78	9	9	9	9	9	9	LmxM.36.3770.1-p1	4230	>LmxM.36.3770.1-p1 | transcript=LmxM.36.3770.1 | gene=LmxM.36.3770 | organism=Leishmania_mexicana_MHOM/GT/2001/U1103 | gene_product=transcription factor BTF3, putative | transcript_product=transcription factor BTF3, putative | location=LmxM.20:1421782-1422
LmxM.30.1010	hypothetical protein, conserved	0.000521929	-0.512781	27.1214	26.976	27.1115	27.604	27.5969	27.5463	18	30.1	30.1	30.1	80.971	0	62.2	13	15	15	16	18	17	LmxM.30.1010.1-p1	3004	>LmxM.30.1010.1-p1 | transcript=LmxM.30.1010.1 | gene=LmxM.30.1010 | organism=Leishmania_mexicana_MHOM/GT/2001/U1103 | gene_product=hypothetical protein, conserved | transcript_product=hypothetical protein, conserved | location=LmxM.30:374348-376606(-) | p
LmxM.22.0030	60S ribosomal protein L11 (L5, L16)	0.000529717	-0.757377	31.4775	31.2703	31.3568	32.2135	32.0895	32.0737	8	30.9	30.9	30.9	21.675	0	87.981	8	8	8	8	8	7	LmxM.22.0030.1-p1;LmxM.04.0470.1-p1	199	>LmxM.22.0030.1-p1 | transcript=LmxM.22.0030.1 | gene=LmxM.22.0030 | organism=Leishmania_mexicana_MHOM/GT/2001/U1103 | gene_product=60S ribosomal protein L11 (L5, L16) | transcript_product=60S ribosomal protein L11 (L5, L16) | location=LmxM.22:11969-12535(
LmxM.36.3750	40S ribosomal protein S27-1, putative	0.00053097	-0.670352	31.4581	31.3879	31.2647	32.0479	32.0958	31.978	7	75.6	75.6	75.6	9.7993	0	212.34	7	7	7	7	7	7	LmxM.36.3750.1-p1	4229	>LmxM.36.3750.1-p1 | transcript=LmxM.36.3750.1 | gene=LmxM.36.3750 | organism=Leishmania_mexicana_MHOM/GT/2001/U1103 | gene_product=40S ribosomal protein S27-1, putative | transcript_product=40S ribosomal protein S27-1, putative | location=LmxM.20:1419247-
LmxM.22.0780	NADH-cytochrome b5 reductase, putative	0.000531436	0.196345	28.1604	28.1507	28.1556	27.9259	27.9923	27.9595	13	59.5	59.5	59.5	32.344	0	191.61	12	13	13	12	12	12	LmxM.22.0780.1-p1	1852	>LmxM.22.0780.1-p1 | transcript=LmxM.22.0780.1 | gene=LmxM.22.0780 | organism=Leishmania_mexicana_MHOM/GT/2001/U1103 | gene_product=NADH-cytochrome b5 reductase, putative | transcript_product=NADH-cytochrome b5 reductase, putative | location=LmxM.22:313694
LmxM.08.0620	hypothetical protein, conserved	0.000535011	0.853631	27.1795	27.2077	27.1214	26.4754	26.2535	26.2188	22	11.6	11.6	11.6	299.57	0	53.036	15	22	20	10	10	11	LmxM.08.0620.1-p1	507	>LmxM.08.0620.1-p1 | transcript=LmxM.08.0620.1 | gene=LmxM.08.0620 | organism=Leishmania_mexicana_MHOM/GT/2001/U1103 | gene_product=hypothetical protein, conserved | transcript_product=hypothetical protein, conserved | location=LmxM.08:1400346-1408859(+) |
LmxM.21.0030	hypothetical protein, conserved	0.000535468	0.730393	27.8019	27.8623	27.7129	27.1507	27.0813	26.9539	13	41.6	41.6	41.6	26.311	0	42.681	12	13	12	11	11	11	LmxM.21.0030.1-p1	1687	>LmxM.21.0030.1-p1 | transcript=LmxM.21.0030.1 | gene=LmxM.21.0030 | organism=Leishmania_mexicana_MHOM/GT/2001/U1103 | gene_product=hypothetical protein, conserved | transcript_product=hypothetical protein, conserved | location=LmxM.21:6878-7573(+) | prote
LmxM.14.1320	serine hydroxymethyltransferase, putative	0.000537179	0.7158	28.8653	28.6285	28.726	27.9977	28.019	28.0557	21	59.8	59.8	59.8	50.657	0	189.88	20	21	21	15	17	16	LmxM.14.1320.1-p1	1157	>LmxM.14.1320.1-p1 | transcript=LmxM.14.1320.1 | gene=LmxM.14.1320 | organism=Leishmania_mexicana_MHOM/GT/2001/U1103 | gene_product=serine hydroxymethyltransferase, putative | transcript_product=serine hydroxymethyltransferase, putative | location=LmxM.14:
LmxM.18.0230	60S ribosomal protein L7, putative	0.000537471	-0.689005	26.9977	26.8741	26.8264	27.611	27.5014	27.6527	11	34.9	34.9	34.9	34.486	0	56.117	10	11	11	11	11	11	LmxM.18.0230.1-p1	1408	>LmxM.18.0230.1-p1 | transcript=LmxM.18.0230.1 | gene=LmxM.18.0230 | organism=Leishmania_mexicana_MHOM/GT/2001/U1103 | gene_product=60S ribosomal protein L7, putative | transcript_product=60S ribosomal protein L7, putative | location=LmxM.18:106860-107756(
LmxM.36.6540	similarity to endo-1-like protein	0.000554862	0.370935	29.0057	29.0057	28.9705	28.5898	28.6931	28.5862	13	62.1	62.1	62.1	26.386	0	89.044	12	13	13	11	12	11	LmxM.36.6540.1-p1	4375	>LmxM.36.6540.1-p1 | transcript=LmxM.36.6540.1 | gene=LmxM.36.6540 | organism=Leishmania_mexicana_MHOM/GT/2001/U1103 | gene_product=similarity to endo-1-like protein | transcript_product=similarity to endo-1-like protein | location=LmxM.20:2490555-2491277(
LmxM.33.4560	Double RNA binding domain protein 7	0.000556996	-0.260385	25.7695	25.8093	25.8385	26.065	26.038	26.0955	8	26.9	26.9	26.9	42.926	0	27.212	7	7	6	7	8	6	LmxM.33.4560.1-p1	3724	>LmxM.33.4560.1-p1 | transcript=LmxM.33.4560.1 | gene=LmxM.33.4560 | organism=Leishmania_mexicana_MHOM/GT/2001/U1103 | gene_product=Double RNA binding domain protein 7 | transcript_product=Double RNA binding domain protein 7 | location=LmxM.33:1631826-1632
LmxM.06.0030	WD domain, G-beta repeat, putative	0.000557091	0.921081	31.4919	31.3463	31.2479	30.5573	30.3724	30.393	38	61.2	61.2	61.2	74.882	0	323.31	32	38	38	30	34	34	LmxM.06.0030.1-p1	313	>LmxM.06.0030.1-p1 | transcript=LmxM.06.0030.1 | gene=LmxM.06.0030 | organism=Leishmania_mexicana_MHOM/GT/2001/U1103 | gene_product=WD domain, G-beta repeat, putative | transcript_product=WD domain, G-beta repeat, putative | location=LmxM.06:13674-15695(-)
LmxM.08_29.2630	Present in the outer mitochondrial membrane proteome 24	0.000560643	0.358606	29.3971	29.341	29.3131	29.0401	28.9512	28.9841	42	47.2	47.2	47.2	132.44	0	323.31	36	41	39	37	39	37	LmxM.08_29.2630.1-p1	687	>LmxM.08_29.2630.1-p1 | transcript=LmxM.08_29.2630.1 | gene=LmxM.08_29.2630 | organism=Leishmania_mexicana_MHOM/GT/2001/U1103 | gene_product=Present in the outer mitochondrial membrane proteome 24 | transcript_product=Present in the outer mitochondrial mem
LmxM.08_29.1660	hypothetical protein, conserved	0.000568635	0.871527	25.7103	25.7645	25.4831	24.7846	24.7543	24.8044	6	35.7	35.7	35.7	30.047	0	20.781	6	5	6	3	5	4	LmxM.08_29.1660.1-p1	634	>LmxM.08_29.1660.1-p1 | transcript=LmxM.08_29.1660.1 | gene=LmxM.08_29.1660 | organism=Leishmania_mexicana_MHOM/GT/2001/U1103 | gene_product=hypothetical protein, conserved | transcript_product=hypothetical protein, conserved | location=LmxM.08:415612-4164
LmxM.36.0940	40S ribosomal protein S18, putative	0.000577678	-0.768969	32.1989	32.0447	32.0381	32.9695	32.7751	32.8441	20	72.5	72.5	72.5	17.368	0	167.55	19	20	20	20	20	20	LmxM.36.0940.1-p1;LmxM.36.0930.1-p1	4067	>LmxM.36.0940.1-p1 | transcript=LmxM.36.0940.1 | gene=LmxM.36.0940 | organism=Leishmania_mexicana_MHOM/GT/2001/U1103 | gene_product=40S ribosomal protein S18, putative | transcript_product=40S ribosomal protein S18, putative | location=LmxM.20:350343-35080
LmxM.16.0760	transaldolase, putative	0.000582533	0.729293	30.0217	29.9117	29.8549	29.3088	29.1312	29.1604	15	53.3	53.3	53.3	36.976	0	109.43	15	14	15	11	13	13	LmxM.16.0760.1-p1	1288	>LmxM.16.0760.1-p1 | transcript=LmxM.16.0760.1 | gene=LmxM.16.0760 | organism=Leishmania_mexicana_MHOM/GT/2001/U1103 | gene_product=transaldolase, putative | transcript_product=transaldolase, putative | location=LmxM.16:262921-263913(-) | protein_length=33
LmxM.34.2440	Fumarylacetoacetate (FAA) hydrolase family, putative	0.000585683	0.331974	26.1719	26.2535	26.2243	25.8576	25.8647	25.9316	10	43.1	43.1	43.1	29.952	0	22.708	7	9	8	8	9	8	LmxM.34.2440.1-p1	3861	>LmxM.34.2440.1-p1 | transcript=LmxM.34.2440.1 | gene=LmxM.34.2440 | organism=Leishmania_mexicana_MHOM/GT/2001/U1103 | gene_product=Fumarylacetoacetate (FAA) hydrolase family, putative | transcript_product=Fumarylacetoacetate (FAA) hydrolase family, putati
LmxM.22.1560	40S ribosomal protein L14, putative	0.000586037	-0.808379	32.1513	31.9153	31.9712	32.8901	32.7514	32.8215	14	48.6	48.6	48.6	19.985	0	49.667	13	14	14	13	14	14	LmxM.22.1560.1-p1;LmxM.22.1520.1-p1	1901	>LmxM.22.1560.1-p1 | transcript=LmxM.22.1560.1 | gene=LmxM.22.1560 | organism=Leishmania_mexicana_MHOM/GT/2001/U1103 | gene_product=40S ribosomal protein L14, putative | transcript_product=40S ribosomal protein L14, putative | location=LmxM.22:622370-62289
LmxM.19.0350	lipoic acid synthetase, mitochondrial precursor, putative	0.00058736	0.567081	25.5696	25.6595	25.4769	24.9933	24.9672	25.0443	8	31.3	31.3	31.3	46.216	0	49.765	7	7	5	4	5	5	LmxM.19.0350.1-p1	1523	>LmxM.19.0350.1-p1 | transcript=LmxM.19.0350.1 | gene=LmxM.19.0350 | organism=Leishmania_mexicana_MHOM/GT/2001/U1103 | gene_product=lipoic acid synthetase, mitochondrial precursor, putative | transcript_product=lipoic acid synthetase, mitochondrial precurs
LmxM.36.1100	ribosomal protein L24, putative	0.000587937	-0.899757	29.4976	29.3494	29.5071	30.2077	30.3828	30.4629	7	46	46	46	14.571	0	121.9	5	7	7	7	7	7	LmxM.36.1100.1-p1;LmxM.36.1070.1-p1	4075	>LmxM.36.1100.1-p1 | transcript=LmxM.36.1100.1 | gene=LmxM.36.1100 | organism=Leishmania_mexicana_MHOM/GT/2001/U1103 | gene_product=ribosomal protein L24, putative | transcript_product=ribosomal protein L24, putative | location=LmxM.20:414586-414960(+) | p
LmxM.22.1140	adaptor complex AP-1 medium subunit, putative	0.000588031	0.502167	27.8445	27.6931	27.6931	27.2353	27.2535	27.2353	17	49.4	49.4	49.4	49.106	0	65.367	15	16	16	16	13	13	LmxM.22.1140.1-p1	1875	>LmxM.22.1140.1-p1 | transcript=LmxM.22.1140.1 | gene=LmxM.22.1140 | organism=Leishmania_mexicana_MHOM/GT/2001/U1103 | gene_product=adaptor complex AP-1 medium subunit, putative | transcript_product=adaptor complex AP-1 medium subunit, putative | location=
LmxM.23.0950	metallo-peptidase, Clan MF, Family M17	0.000589713	-0.594202	27.4154	27.4314	27.3992	27.8916	28.0813	28.0557	18	44.1	44.1	44.1	60.247	0	169.57	13	15	16	17	16	18	LmxM.23.0950.1-p1	1966	>LmxM.23.0950.1-p1 | transcript=LmxM.23.0950.1 | gene=LmxM.23.0950 | organism=Leishmania_mexicana_MHOM/GT/2001/U1103 | gene_product=metallo-peptidase, Clan MF, Family M17 | transcript_product=metallo-peptidase, Clan MF, Family M17 | location=LmxM.23:442747
LmxM.02.0450	voltage-dependent anion-selective channel, putative	0.000600015	-0.831957	28.55	28.2625	28.3745	29.2239	29.2512	29.2077	13	56	56	56	29.955	0	153.57	12	12	12	9	13	12	LmxM.02.0450.1-p1	112	>LmxM.02.0450.1-p1 | transcript=LmxM.02.0450.1 | gene=LmxM.02.0450 | organism=Leishmania_mexicana_MHOM/GT/2001/U1103 | gene_product=voltage-dependent anion-selective channel, putative | transcript_product=voltage-dependent anion-selective channel, putative
LmxM.29.2370	ADP-ribosylation factor-like protein	0.000605963	-0.269721	27.8974	27.8445	27.8081	28.1015	28.1312	28.1263	11	67	67	67	20.035	0	197.6	11	11	11	10	11	11	LmxM.29.2370.1-p1	2868	>LmxM.29.2370.1-p1 | transcript=LmxM.29.2370.1 | gene=LmxM.29.2370 | organism=Leishmania_mexicana_MHOM/GT/2001/U1103 | gene_product=ADP-ribosylation factor-like protein | transcript_product=ADP-ribosylation factor-like protein | location=LmxM.29:865129-865
LmxM.19.1010	WD domain, G-beta repeat, putative	0.000614765	0.557457	27.2353	27.1984	27.0505	26.6181	26.5898	26.604	13	26.7	26.7	26.7	90.878	0	78.828	11	13	13	8	9	10	LmxM.19.1010.1-p1	1558	>LmxM.19.1010.1-p1 | transcript=LmxM.19.1010.1 | gene=LmxM.19.1010 | organism=Leishmania_mexicana_MHOM/GT/2001/U1103 | gene_product=WD domain, G-beta repeat, putative | transcript_product=WD domain, G-beta repeat, putative | location=LmxM.19:394851-397460(
LmxM.36.6940	protein disulfide isomerase 2	0.000623279	0.520013	32.6198	32.4799	32.4581	31.9916	31.9746	32.0316	41	76.1	76.1	76.1	52.188	0	323.31	38	40	40	38	39	39	LmxM.36.6940.1-p1	4399	>LmxM.36.6940.1-p1 | transcript=LmxM.36.6940.1 | gene=LmxM.36.6940 | organism=Leishmania_mexicana_MHOM/GT/2001/U1103 | gene_product=protein disulfide isomerase 2 | transcript_product=protein disulfide isomerase 2 | location=LmxM.20:2617872-2619293(-) | pro
LmxM.31.3140	pyrroline-5-carboxylate synthetase-like protein	0.000626116	0.42068	27.6458	27.6998	27.5754	27.217	27.1795	27.2625	14	34.2	34.2	34.2	50.849	0	54.999	12	13	14	11	9	12	LmxM.31.3140.1-p1	3290	>LmxM.31.3140.1-p1 | transcript=LmxM.31.3140.1 | gene=LmxM.31.3140 | organism=Leishmania_mexicana_MHOM/GT/2001/U1103 | gene_product=pyrroline-5-carboxylate synthetase-like protein | transcript_product=pyrroline-5-carboxylate synthetase-like protein | locat
LmxM.28.1200	luminal binding protein 1 (BiP), putative	0.000627466	0.528739	33.2619	33.1068	33.1006	32.6501	32.6044	32.6285	57	66.9	66.9	66.9	71.792	0	323.31	56	56	57	53	57	55	LmxM.28.1200.1-p1	2630	>LmxM.28.1200.1-p1 | transcript=LmxM.28.1200.1 | gene=LmxM.28.1200 | organism=Leishmania_mexicana_MHOM/GT/2001/U1103 | gene_product=luminal binding protein 1 (BiP), putative | transcript_product=luminal binding protein 1 (BiP), putative | location=LmxM.28:
LmxM.06.0010	histone H4	0.000635916	0.921078	28.8887	28.9259	28.7739	28.066	27.976	27.7833	4	60	14	14	11.272	0	28.947	4	4	4	4	4	4	LmxM.06.0010.1-p1;LmxM.21.0015.1-p1	312	>LmxM.06.0010.1-p1 | transcript=LmxM.06.0010.1 | gene=LmxM.06.0010 | organism=Leishmania_mexicana_MHOM/GT/2001/U1103 | gene_product=histone H4 | transcript_product=histone H4 | location=LmxM.06:4008-4310(-) | protein_length=100 | sequence_SO=chromosome | S
LmxM.08_29.0440	hypothetical protein, conserved	0.000640351	0.288408	25.8093	25.772	25.8599	25.5255	25.4984	25.5522	7	23.7	23.7	23.7	41.169	0	16.167	6	7	6	6	6	6	LmxM.08_29.0440.1-p1	569	>LmxM.08_29.0440.1-p1 | transcript=LmxM.08_29.0440.1 | gene=LmxM.08_29.0440 | organism=Leishmania_mexicana_MHOM/GT/2001/U1103 | gene_product=hypothetical protein, conserved | transcript_product=hypothetical protein, conserved | location=LmxM.08:1004378-100
LmxM.32.0220	hypothetical protein, conserved	0.000642003	0.604752	23.8764	23.8385	23.8764	23.2258	23.1734	23.3778	2	10.8	10.8	10.8	22.141	0.00026008	3.2351	2	1	2	1	2	2	LmxM.32.0220.1-p1	3346	>LmxM.32.0220.1-p1 | transcript=LmxM.32.0220.1 | gene=LmxM.32.0220 | organism=Leishmania_mexicana_MHOM/GT/2001/U1103 | gene_product=hypothetical protein, conserved | transcript_product=hypothetical protein, conserved | location=LmxM.32:61223-61834(-) | pro
LmxM.33.2760	hypothetical protein, conserved	0.000663465	-0.585089	25.0443	24.9225	25.0813	25.5255	25.6375	25.6403	8	35.7	35.7	35.7	33.534	0	58.253	5	6	7	6	7	8	LmxM.33.2760.1-p1	3647	>LmxM.33.2760.1-p1 | transcript=LmxM.33.2760.1 | gene=LmxM.33.2760 | organism=Leishmania_mexicana_MHOM/GT/2001/U1103 | gene_product=hypothetical protein, conserved | transcript_product=hypothetical protein, conserved | location=LmxM.33:1062708-1063610(+) |
LmxM.29.2570	hypothetical protein, conserved	0.000666463	0.86466	25.2499	25.3712	25.2926	24.5638	24.4738	24.2821	9	30.1	30.1	30.1	46.133	0	12.201	6	8	9	3	3	3	LmxM.29.2570.1-p1	2873	>LmxM.29.2570.1-p1 | transcript=LmxM.29.2570.1 | gene=LmxM.29.2570 | organism=Leishmania_mexicana_MHOM/GT/2001/U1103 | gene_product=hypothetical protein, conserved | transcript_product=hypothetical protein, conserved | location=LmxM.29:943156-944385(-) | p
LmxM.31.3310	dihydrolipoamide dehydrogenase, putative	0.000671495	0.356422	31.901	31.7965	31.8608	31.5203	31.4532	31.5156	34	76.7	76.7	76.7	50.487	0	323.31	33	34	34	31	33	34	LmxM.31.3310.1-p1	3301	>LmxM.31.3310.1-p1 | transcript=LmxM.31.3310.1 | gene=LmxM.31.3310 | organism=Leishmania_mexicana_MHOM/GT/2001/U1103 | gene_product=dihydrolipoamide dehydrogenase, putative | transcript_product=dihydrolipoamide dehydrogenase, putative | location=LmxM.31:13
LmxM.09.0520	Flagellum attachment zone protein 3	0.000673856	0.527878	28.6458	28.4862	28.5128	28.0453	28.0453	27.9705	28	44.9	44.9	44.9	86.978	0	106.07	21	23	26	21	21	25	LmxM.09.0520.1-p1	725	>LmxM.09.0520.1-p1 | transcript=LmxM.09.0520.1 | gene=LmxM.09.0520 | organism=Leishmania_mexicana_MHOM/GT/2001/U1103 | gene_product=Flagellum attachment zone protein 3 | transcript_product=Flagellum attachment zone protein 3 | location=LmxM.09:191429-19374
LmxM.18.0300	hypothetical protein, conserved	0.000679887	-0.67507	29.5444	29.5222	29.3282	30.1361	30.1115	30.1724	26	66.5	66.5	66.5	40.337	0	323.31	19	23	22	22	22	24	LmxM.18.0300.1-p1	1412	>LmxM.18.0300.1-p1 | transcript=LmxM.18.0300.1 | gene=LmxM.18.0300 | organism=Leishmania_mexicana_MHOM/GT/2001/U1103 | gene_product=hypothetical protein, conserved | transcript_product=hypothetical protein, conserved | location=LmxM.18:131515-132681(-) | p
LmxM.36.6110	centrin-3	0.000686017	-0.739815	23.7895	23.8191	23.8576	24.5983	24.417	24.6703	4	27.9	27.9	27.9	18.913	0	3.6283	3	4	3	3	4	3	LmxM.36.6110.1-p1	4354	>LmxM.36.6110.1-p1 | transcript=LmxM.36.6110.1 | gene=LmxM.36.6110 | organism=Leishmania_mexicana_MHOM/GT/2001/U1103 | gene_product=centrin-3 | transcript_product=centrin-3 | location=LmxM.20:2314840-2315337(-) | protein_length=165 | sequence_SO=chromosome
LmxM.36.0180	elongation factor 2	0.000692232	-0.346862	34.5978	34.4823	34.5121	34.8562	34.8792	34.8974	59	69.9	69.9	69.9	94.056	0	323.31	56	58	59	56	58	59	LmxM.36.0180.1-p1	4025	>LmxM.36.0180.1-p1 | transcript=LmxM.36.0180.1 | gene=LmxM.36.0180 | organism=Leishmania_mexicana_MHOM/GT/2001/U1103 | gene_product=elongation factor 2 | transcript_product=elongation factor 2 | location=LmxM.20:53406-55943(-) | protein_length=845 | sequen
LmxM.34.3800	60S ribosomal protein L23, putative	0.000693873	-0.661872	31.6198	31.393	31.4727	32.196	32.1544	32.1208	16	81.3	81.3	81.3	14.956	0	203.84	12	15	15	14	16	16	LmxM.34.3800.1-p1;LmxM.34.3790.1-p1	3927	>LmxM.34.3800.1-p1 | transcript=LmxM.34.3800.1 | gene=LmxM.34.3800 | organism=Leishmania_mexicana_MHOM/GT/2001/U1103 | gene_product=60S ribosomal protein L23, putative | transcript_product=60S ribosomal protein L23, putative | location=LmxM.34:1421491-1421
LmxM.27.1710	eukaryotic translation release factor, putative	0.000709413	-0.498945	29.3023	29.1337	29.21	29.7453	29.7227	29.6747	28	55.8	55.8	55.8	50.752	0	323.31	24	25	25	24	27	24	LmxM.27.1710.1-p1	2511	>LmxM.27.1710.1-p1 | transcript=LmxM.27.1710.1 | gene=LmxM.27.1710 | organism=Leishmania_mexicana_MHOM/GT/2001/U1103 | gene_product=eukaryotic translation release factor, putative | transcript_product=eukaryotic translation release factor, putative | locat
LmxM.19.1160	hypothetical protein, conserved	0.000709962	0.671892	31.3356	31.2759	31.1361	30.5014	30.5933	30.6372	25	63.7	63.7	63.7	41.311	0	323.31	19	23	24	21	19	20	LmxM.19.1160.1-p1	1567	>LmxM.19.1160.1-p1 | transcript=LmxM.19.1160.1 | gene=LmxM.19.1160 | organism=Leishmania_mexicana_MHOM/GT/2001/U1103 | gene_product=hypothetical protein, conserved | transcript_product=hypothetical protein, conserved | location=LmxM.19:483107-484216(+) | p
LmxM.33.1330	BCS1 N terminal/ATPase family associated with various cellular activities (AAA), putative	0.000714532	0.695383	26.1681	26.2353	26.0609	25.5609	25.4394	25.3778	15	44.8	44.8	44.8	45.929	0	25.826	10	14	13	9	8	7	LmxM.33.1330.1-p1	3594	>LmxM.33.1330.1-p1 | transcript=LmxM.33.1330.1 | gene=LmxM.33.1330 | organism=Leishmania_mexicana_MHOM/GT/2001/U1103 | gene_product=BCS1 N terminal/ATPase family associated with various cellular activities (AAA), putative | transcript_product=BCS1 N termin
LmxM.06.0580	60S ribosomal protein L23a, putative	0.000715419	-0.497368	32.1021	32.0017	31.947	32.4605	32.5481	32.5343	13	57.2	57.2	57.2	16.296	0	304.34	12	12	12	13	13	13	LmxM.06.0580.1-p1;LmxM.06.0570.1-p1	345	>LmxM.06.0580.1-p1 | transcript=LmxM.06.0580.1 | gene=LmxM.06.0580 | organism=Leishmania_mexicana_MHOM/GT/2001/U1103 | gene_product=60S ribosomal protein L23a, putative | transcript_product=60S ribosomal protein L23a, putative | location=LmxM.06:198630-199
LmxM.11.0740	hypothetical protein, conserved	0.000719055	-0.652679	23.0071	23.1047	23.087	23.8093	23.7492	23.5983	4	13.6	13.6	13.6	47.709	0	9.2932	2	4	1	3	2	4	LmxM.11.0740.1-p1	903	>LmxM.11.0740.1-p1 | transcript=LmxM.11.0740.1 | gene=LmxM.11.0740 | organism=Leishmania_mexicana_MHOM/GT/2001/U1103 | gene_product=hypothetical protein, conserved | transcript_product=hypothetical protein, conserved | location=LmxM.11:283414-284742(+) | p
LmxM.02.0320	ribosomal RNA processing protein 41B, putative	0.000723101	-0.623693	25.9694	25.8069	25.7594	26.5029	26.4346	26.4692	8	29.9	29.9	29.9	33.744	0	47.785	4	6	7	7	7	8	LmxM.02.0320.1-p1	105	>LmxM.02.0320.1-p1 | transcript=LmxM.02.0320.1 | gene=LmxM.02.0320 | organism=Leishmania_mexicana_MHOM/GT/2001/U1103 | gene_product=ribosomal RNA processing protein 41B, putative | transcript_product=ribosomal RNA processing protein 41B, putative | locatio
LmxM.29.2600	C-1-tetrahydrofolate synthase, cytoplasmic, putative	0.000723747	0.854858	27.3992	27.2625	27.0914	26.4122	26.3562	26.4202	18	39.4	39.4	39.4	66.559	0	36.862	17	18	18	13	12	13	LmxM.29.2600.1-p1	2875	>LmxM.29.2600.1-p1 | transcript=LmxM.29.2600.1 | gene=LmxM.29.2600 | organism=Leishmania_mexicana_MHOM/GT/2001/U1103 | gene_product=C-1-tetrahydrofolate synthase, cytoplasmic, putative | transcript_product=C-1-tetrahydrofolate synthase, cytoplasmic, putati
LmxM.19.0160	metallo-peptidase, Clan MG, Family M24	0.000725049	0.510092	31.6285	31.5203	31.4775	31.08	30.9746	31.0414	25	57.9	57.9	57.9	42.47	0	323.31	24	25	25	24	25	25	LmxM.19.0160.1-p1	1505	>LmxM.19.0160.1-p1 | transcript=LmxM.19.0160.1 | gene=LmxM.19.0160 | organism=Leishmania_mexicana_MHOM/GT/2001/U1103 | gene_product=metallo-peptidase, Clan MG, Family M24 | transcript_product=metallo-peptidase, Clan MG, Family M24 | location=LmxM.19:32659-
LmxM.34.1820	Eukaryotic rRNA processing protein EBP2, putative	0.000728307	-0.533229	27.1312	27.0401	26.9539	27.6251	27.5536	27.5463	10	39.9	39.9	39.9	31.471	0	30.324	8	8	8	7	7	9	LmxM.34.1820.1-p1	3832	>LmxM.34.1820.1-p1 | transcript=LmxM.34.1820.1 | gene=LmxM.34.1820 | organism=Leishmania_mexicana_MHOM/GT/2001/U1103 | gene_product=Eukaryotic rRNA processing protein EBP2, putative | transcript_product=Eukaryotic rRNA processing protein EBP2, putative | l
LmxM.34.5280	Present in the outer mitochondrial membrane proteome 5	0.000733579	-0.803888	26.3992	26.4266	26.2445	27.1115	27.0813	27.2891	11	60.8	60.8	60.8	28.947	0	47.853	8	10	9	9	11	10	LmxM.34.5280.1-p1	4008	>LmxM.34.5280.1-p1 | transcript=LmxM.34.5280.1 | gene=LmxM.34.5280 | organism=Leishmania_mexicana_MHOM/GT/2001/U1103 | gene_product=Present in the outer mitochondrial membrane proteome 5 | transcript_product=Present in the outer mitochondrial membrane prot
LmxM.36.4170	oxidoreductase, putative	0.000734214	0.57832	30.8081	30.7613	30.7927	30.1115	30.196	30.3196	17	65.9	65.9	65.9	36.092	0	323.31	16	17	17	15	16	17	LmxM.36.4170.1-p1	4252	>LmxM.36.4170.1-p1 | transcript=LmxM.36.4170.1 | gene=LmxM.36.4170 | organism=Leishmania_mexicana_MHOM/GT/2001/U1103 | gene_product=oxidoreductase, putative | transcript_product=oxidoreductase, putative | location=LmxM.20:1567500-1568522(+) | protein_lengt
LmxM.36.2030	chaperonin HSP60, mitochondrial precursor	0.000734857	0.423954	34.3892	34.4146	34.3169	34.0184	33.9063	33.9242	51	73.5	73.5	30.6	59.655	0	323.31	48	48	48	47	49	50	LmxM.36.2030.1-p1	4126	>LmxM.36.2030.1-p1 | transcript=LmxM.36.2030.1 | gene=LmxM.36.2030 | organism=Leishmania_mexicana_MHOM/GT/2001/U1103 | gene_product=chaperonin HSP60, mitochondrial precursor | transcript_product=chaperonin HSP60, mitochondrial precursor | location=LmxM.20:
LmxM.11.0880	START domain containing protein, putative	0.000735555	0.352376	27.341	27.3828	27.2714	26.9428	26.9869	27.0084	14	46.6	46.6	46.6	37.464	0	33.268	13	13	12	11	10	12	LmxM.11.0880.1-p1	912	>LmxM.11.0880.1-p1 | transcript=LmxM.11.0880.1 | gene=LmxM.11.0880 | organism=Leishmania_mexicana_MHOM/GT/2001/U1103 | gene_product=START domain containing protein, putative | transcript_product=START domain containing protein, putative | location=LmxM.11:
LmxM.08_29.0820	CPC cysteine peptidase, Clan CA, family C1, Cathepsin B-like	0.00073805	0.640898	29.3367	29.1361	29.1288	28.5754	28.5426	28.5609	17	48.8	48.8	48.8	37.178	0	210.23	14	16	17	13	16	14	LmxM.08_29.0820.1-p1	585	>LmxM.08_29.0820.1-p1 | transcript=LmxM.08_29.0820.1 | gene=LmxM.08_29.0820 | organism=Leishmania_mexicana_MHOM/GT/2001/U1103 | gene_product=CPC cysteine peptidase, Clan CA, family C1, Cathepsin B-like | transcript_product=CPC cysteine peptidase, Clan CA,
LmxM.19.0650	hypothetical protein, conserved	0.000739945	0.56415	28.6146	28.5014	28.4785	28.0505	27.9031	27.9484	37	26.1	26.1	26.1	203.45	0	206.31	28	34	35	30	30	34	LmxM.19.0650.1-p1	1538	>LmxM.19.0650.1-p1 | transcript=LmxM.19.0650.1 | gene=LmxM.19.0650 | organism=Leishmania_mexicana_MHOM/GT/2001/U1103 | gene_product=hypothetical protein, conserved | transcript_product=hypothetical protein, conserved | location=LmxM.19:271372-277176(+) | p
LmxM.31.2710	ribosomal protein L27, putative	0.00074348	-0.847396	31.6586	31.4581	31.4433	32.4823	32.2869	32.333	13	56	56	56	15.43	0	71.479	13	13	13	13	13	13	LmxM.31.2710.1-p1;LmxM.31.2690.1-p1	3264	>LmxM.31.2710.1-p1 | transcript=LmxM.31.2710.1 | gene=LmxM.31.2710 | organism=Leishmania_mexicana_MHOM/GT/2001/U1103 | gene_product=ribosomal protein L27, putative | transcript_product=ribosomal protein L27, putative | location=LmxM.31:1057689-1058093(-) |
LmxM.11.1130partial	hypothetical protein	0.000744159	-0.721385	32.2731	32.0737	32.0316	32.8664	32.8042	32.8719	14	63.9	63.9	63.9	16.236	0	194.88	14	14	14	14	14	14	LmxM.11.1130partial.1-p1;LmxM.11.1130.1-p1	926	>LmxM.11.1130partial.1-p1 | transcript=LmxM.11.1130partial.1 | gene=LmxM.11.1130partial | organism=Leishmania_mexicana_MHOM/GT/2001/U1103 | gene_product=hypothetical protein | transcript_product=hypothetical protein | location=1036_mexFOS1_13k16.p1kpIBF_10
LmxM.23.0710	acetyl-CoA synthetase, putative	0.000747752	-0.491825	30.9609	30.9188	30.7927	31.4032	31.393	31.3515	33	54.2	54.2	54.2	77.449	0	323.31	31	33	32	32	33	32	LmxM.23.0710.1-p1;LmxM.23.0540.1-p1	1953	>LmxM.23.0710.1-p1 | transcript=LmxM.23.0710.1 | gene=LmxM.23.0710 | organism=Leishmania_mexicana_MHOM/GT/2001/U1103 | gene_product=acetyl-CoA synthetase, putative | transcript_product=acetyl-CoA synthetase, putative | location=LmxM.23:324907-326994(-) | p
LmxM.27.2400	heat shock protein DNAJ, putative	0.000756909	0.565527	32.2279	32.0737	32.0737	31.6198	31.5062	31.5527	37	75.3	75.3	75.3	43.566	0	323.31	34	36	37	32	35	35	LmxM.27.2400.1-p1	2552	>LmxM.27.2400.1-p1 | transcript=LmxM.27.2400.1 | gene=LmxM.27.2400 | organism=Leishmania_mexicana_MHOM/GT/2001/U1103 | gene_product=heat shock protein DNAJ, putative | transcript_product=heat shock protein DNAJ, putative | location=LmxM.27:1003040-1004230(
LmxM.21.1180	Ribosomal protein L1p/L10e family, putative	0.000764026	-0.526112	26.217	26.067	26.1135	26.726	26.604	26.6458	10	44.2	44.2	44.2	29.137	0	20.085	9	10	10	8	9	9	LmxM.21.1180.1-p1	1763	>LmxM.21.1180.1-p1 | transcript=LmxM.21.1180.1 | gene=LmxM.21.1180 | organism=Leishmania_mexicana_MHOM/GT/2001/U1103 | gene_product=Ribosomal protein L1p/L10e family, putative | transcript_product=Ribosomal protein L1p/L10e family, putative | location=LmxM
LmxM.33.2200	thioredoxin, putative	0.000767966	0.34195	27.5826	27.5165	27.5014	27.2353	27.141	27.1984	18	52.7	52.7	52.7	47.414	0	128.37	13	15	16	12	16	11	LmxM.33.2200.1-p1	3615	>LmxM.33.2200.1-p1 | transcript=LmxM.33.2200.1 | gene=LmxM.33.2200 | organism=Leishmania_mexicana_MHOM/GT/2001/U1103 | gene_product=thioredoxin, putative | transcript_product=thioredoxin, putative | location=LmxM.33:796730-798031(-) | protein_length=433 |
LmxM.09.1490	cytochrome b5-like protein, putative	0.000772947	-0.271299	28.6595	28.6285	28.6005	28.8711	28.9484	28.8829	5	65.8	65.8	65.8	12.92	0	194.19	4	5	5	5	5	5	LmxM.09.1490.1-p1	780	>LmxM.09.1490.1-p1 | transcript=LmxM.09.1490.1 | gene=LmxM.09.1490 | organism=Leishmania_mexicana_MHOM/GT/2001/U1103 | gene_product=cytochrome b5-like protein, putative | transcript_product=cytochrome b5-like protein, putative | location=LmxM.09:526998-527
LmxM.33.0080	glucose-6-phosphate dehydrogenase	0.000777325	0.266548	29.509	29.4842	29.4154	29.1913	29.2007	29.217	27	59.6	59.6	59.6	63.714	0	268.08	23	26	26	26	25	25	LmxM.33.0080.1-p1	3516	>LmxM.33.0080.1-p1 | transcript=LmxM.33.0080.1 | gene=LmxM.33.0080 | organism=Leishmania_mexicana_MHOM/GT/2001/U1103 | gene_product=glucose-6-phosphate dehydrogenase | transcript_product=glucose-6-phosphate dehydrogenase | location=LmxM.33:23917-25605(+) |
LmxM.29.3650	ribosomal protein L15, putative	0.000780423	-0.917007	31.099	30.8234	31.0414	31.8081	31.9117	31.995	13	51.5	51.5	51.5	24.435	0	101.61	12	11	12	12	11	13	LmxM.29.3650.1-p1;LmxM.34.1910.1-p1	2945	>LmxM.29.3650.1-p1 | transcript=LmxM.29.3650.1 | gene=LmxM.29.3650 | organism=Leishmania_mexicana_MHOM/GT/2001/U1103 | gene_product=ribosomal protein L15, putative | transcript_product=ribosomal protein L15, putative | location=LmxM.29:1296385-1296999(+) |
LmxM.15.0590	hypothetical protein, conserved	0.000782087	-0.776974	24.8288	24.5463	24.6431	25.4831	25.4394	25.4266	4	24.3	24.3	24.3	25.888	0	10.656	1	3	3	3	4	4	LmxM.15.0590.1-p1	1200	>LmxM.15.0590.1-p1 | transcript=LmxM.15.0590.1 | gene=LmxM.15.0590 | organism=Leishmania_mexicana_MHOM/GT/2001/U1103 | gene_product=hypothetical protein, conserved | transcript_product=hypothetical protein, conserved | location=LmxM.15:211833-212540(+) | p
LmxM.19.0620	hypothetical protein, conserved	0.000783106	0.754241	27.1507	26.8741	26.9977	26.2874	26.2499	26.2225	14	35.2	35.2	35.2	81.109	0	101.22	10	14	14	10	10	11	LmxM.19.0620.1-p1	1536	>LmxM.19.0620.1-p1 | transcript=LmxM.19.0620.1 | gene=LmxM.19.0620 | organism=Leishmania_mexicana_MHOM/GT/2001/U1103 | gene_product=hypothetical protein, conserved | transcript_product=hypothetical protein, conserved | location=LmxM.19:261762-263990(+) | p
LmxM.31.0520	profilin, putative	0.000785528	0.360732	28.7613	28.7771	28.6865	28.3452	28.4354	28.362	7	61.3	61.3	61.3	16.208	0	323.31	7	7	7	7	7	7	LmxM.31.0520.1-p1	3138	>LmxM.31.0520.1-p1 | transcript=LmxM.31.0520.1 | gene=LmxM.31.0520 | organism=Leishmania_mexicana_MHOM/GT/2001/U1103 | gene_product=profilin, putative | transcript_product=profilin, putative | location=LmxM.31:186213-186665(+) | protein_length=150 | sequen
LmxM.04.1050	acyltransferase-like protein, copy 2	0.000799513	0.811404	28.3494	28.4194	28.1652	27.5754	27.4154	27.509	17	58.3	58.3	58.3	34.62	0	69.774	14	16	16	13	13	12	LmxM.04.1050.1-p1;LmxM.04.1040.1-p1	231	>LmxM.04.1050.1-p1 | transcript=LmxM.04.1050.1 | gene=LmxM.04.1050 | organism=Leishmania_mexicana_MHOM/GT/2001/U1103 | gene_product=acyltransferase-like protein, copy 2 | transcript_product=acyltransferase-like protein, copy 2 | location=LmxM.04:366347-367
LmxM.25.1340	protein transport protein Sec24C, putative	0.000804588	0.215608	26.6181	26.6458	26.604	26.3745	26.4024	26.4441	19	24.6	24.6	24.6	111.04	0	47.288	15	19	16	14	14	14	LmxM.25.1340.1-p1	2197	>LmxM.25.1340.1-p1 | transcript=LmxM.25.1340.1 | gene=LmxM.25.1340 | organism=Leishmania_mexicana_MHOM/GT/2001/U1103 | gene_product=protein transport protein Sec24C, putative | transcript_product=protein transport protein Sec24C, putative | location=LmxM.2
LmxM.31.1820	iron superoxide dismutase, putative	0.000809837	0.606613	31.94	31.9117	31.9609	31.2308	31.3088	31.4532	12	77.4	77.4	26.2	21.722	0	215.1	7	11	12	7	11	11	LmxM.31.1820.1-p1	3211	>LmxM.31.1820.1-p1 | transcript=LmxM.31.1820.1 | gene=LmxM.31.1820 | organism=Leishmania_mexicana_MHOM/GT/2001/U1103 | gene_product=iron superoxide dismutase, putative | transcript_product=iron superoxide dismutase, putative | location=LmxM.31:701992-70257
LmxM.19.1120	proteasome regulatory non-ATP-ase subunit 9, putative	0.000821882	0.217181	28.8264	28.7927	28.8294	28.6216	28.5573	28.6181	20	62.9	62.9	62.9	46.506	0	119.7	17	20	19	20	19	19	LmxM.19.1120.1-p1	1565	>LmxM.19.1120.1-p1 | transcript=LmxM.19.1120.1 | gene=LmxM.19.1120 | organism=Leishmania_mexicana_MHOM/GT/2001/U1103 | gene_product=proteasome regulatory non-ATP-ase subunit 9, putative | transcript_product=proteasome regulatory non-ATP-ase subunit 9, puta
LmxM.36.0310	dolicholphosphate-mannose synthase, putative	0.000826007	0.40875	27.0505	27.019	26.9316	26.5536	26.6458	26.5754	12	77.4	77.4	77.4	25.396	0	61.789	10	9	10	9	7	9	LmxM.36.0310.1-p1	4033	>LmxM.36.0310.1-p1 | transcript=LmxM.36.0310.1 | gene=LmxM.36.0310 | organism=Leishmania_mexicana_MHOM/GT/2001/U1103 | gene_product=dolicholphosphate-mannose synthase, putative | transcript_product=dolicholphosphate-mannose synthase, putative | location=Lm
LmxM.25.2340	AGC essential kinase 1	0.000835508	0.675629	28.7613	28.7357	28.5426	27.9869	27.965	28.0609	18	51.4	51.4	51.4	44.468	0	244	15	17	17	17	17	17	LmxM.25.2340.1-p1	2262	>LmxM.25.2340.1-p1 | transcript=LmxM.25.2340.1 | gene=LmxM.25.2340 | organism=Leishmania_mexicana_MHOM/GT/2001/U1103 | gene_product=AGC essential kinase 1 | transcript_product=AGC essential kinase 1 | location=LmxM.25:847036-848205(+) | protein_length=389
LmxM.08_29.2160	rab-GDP dissociation inhibitor, putative	0.000848798	0.321456	28.9484	28.9174	28.9117	28.5426	28.6595	28.611	23	63.1	63.1	63.1	49.863	0	240.28	17	22	20	19	21	22	LmxM.08_29.2160.1-p1	656	>LmxM.08_29.2160.1-p1 | transcript=LmxM.08_29.2160.1 | gene=LmxM.08_29.2160 | organism=Leishmania_mexicana_MHOM/GT/2001/U1103 | gene_product=rab-GDP dissociation inhibitor, putative | transcript_product=rab-GDP dissociation inhibitor, putative | location=L
LmxM.31.2160	R-SNARE protein, putative	0.000860671	-0.618785	27.1604	27.1312	26.9869	27.7895	27.6389	27.7064	30	27.3	27.3	27.3	140.69	0	91.366	22	25	24	26	28	26	LmxM.31.2160.1-p1	3235	>LmxM.31.2160.1-p1 | transcript=LmxM.31.2160.1 | gene=LmxM.31.2160 | organism=Leishmania_mexicana_MHOM/GT/2001/U1103 | gene_product=R-SNARE protein, putative | transcript_product=R-SNARE protein, putative | location=LmxM.31:834471-838388(-) | protein_lengt
LmxM.18.0740	Elongation factor Tu, mitochondrial, putative	0.00086916	0.244027	30.5014	30.5389	30.4629	30.2308	30.2535	30.2869	28	60.1	60.1	60.1	51.682	0	323.31	25	25	26	23	24	24	LmxM.18.0740.1-p1	1439	>LmxM.18.0740.1-p1 | transcript=LmxM.18.0740.1 | gene=LmxM.18.0740 | organism=Leishmania_mexicana_MHOM/GT/2001/U1103 | gene_product=Elongation factor Tu, mitochondrial, putative | transcript_product=Elongation factor Tu, mitochondrial, putative | location=
LmxM.22.0060	transcription factor-like protein	0.000870522	-0.527829	27.5014	27.4154	27.3578	28.0349	27.9259	27.8974	23	35.2	35.2	35.2	84.821	0	69.46	16	19	18	19	22	21	LmxM.22.0060.1-p1	1815	>LmxM.22.0060.1-p1 | transcript=LmxM.22.0060.1 | gene=LmxM.22.0060 | organism=Leishmania_mexicana_MHOM/GT/2001/U1103 | gene_product=transcription factor-like protein | transcript_product=transcription factor-like protein | location=LmxM.22:17963-20281(-) |
LmxM.31.0820	CYC2-like cyclin, putative	0.000873128	0.9003	25.4073	25.065	25.1795	24.3307	24.317	24.3031	5	31.1	31.1	31.1	18.941	0	16.123	4	5	4	4	4	4	LmxM.31.0820.1-p1	3156	>LmxM.31.0820.1-p1 | transcript=LmxM.31.0820.1 | gene=LmxM.31.0820 | organism=Leishmania_mexicana_MHOM/GT/2001/U1103 | gene_product=CYC2-like cyclin, putative | transcript_product=CYC2-like cyclin, putative | location=LmxM.31:298490-298984(+) | protein_len
LmxM.29.3310	MORN repeat-containing protein 1	0.000873296	0.584888	29.21	29.1214	29.0084	28.5862	28.4862	28.5128	25	65.4	65.4	65.4	40.794	0	177.63	24	22	22	21	22	20	LmxM.29.3310.1-p1	2926	>LmxM.29.3310.1-p1 | transcript=LmxM.29.3310.1 | gene=LmxM.29.3310 | organism=Leishmania_mexicana_MHOM/GT/2001/U1103 | gene_product=MORN repeat-containing protein 1 | transcript_product=MORN repeat-containing protein 1 | location=LmxM.29:1180383-1181459(+)
LmxM.15.0270	replication Factor A 28 kDa subunit, putative	0.000889008	0.694442	28.7389	28.6216	28.4823	27.8741	27.9259	27.9595	13	66.9	66.9	66.9	27.484	0	131.4	12	13	12	9	8	10	LmxM.15.0270.1-p1	1187	>LmxM.15.0270.1-p1 | transcript=LmxM.15.0270.1 | gene=LmxM.15.0270 | organism=Leishmania_mexicana_MHOM/GT/2001/U1103 | gene_product=replication Factor A 28 kDa subunit, putative | transcript_product=replication Factor A 28 kDa subunit, putative | location=
LmxM.16.1420	hypothetical protein, conserved	0.000890875	0.565327	30.2759	30.0737	30.1361	29.5736	29.5754	29.6407	19	56.2	56.2	53.9	39.592	0	281.51	17	17	19	16	17	16	LmxM.16.1420.1-p1	1321	>LmxM.16.1420.1-p1 | transcript=LmxM.16.1420.1 | gene=LmxM.16.1420 | organism=Leishmania_mexicana_MHOM/GT/2001/U1103 | gene_product=hypothetical protein, conserved | transcript_product=hypothetical protein, conserved | location=LmxM.16:567662-568732(-) | p
LmxM.36.1630	clathrin heavy chain, putative	0.000908961	0.493854	31.0349	30.933	30.8901	30.5296	30.4134	30.4334	91	58.9	58.9	58.9	191.23	0	323.31	77	82	88	74	75	75	LmxM.36.1630.1-p1	4106	>LmxM.36.1630.1-p1 | transcript=LmxM.36.1630.1 | gene=LmxM.36.1630 | organism=Leishmania_mexicana_MHOM/GT/2001/U1103 | gene_product=clathrin heavy chain, putative | transcript_product=clathrin heavy chain, putative | location=LmxM.20:620761-625842(-) | pro
LmxM.19.0200	ADP,ATP carrier protein 1, mitochondrial precursor, putative	0.00091312	0.589586	33.7946	33.6415	33.5754	33.1099	33.0544	33.0785	21	56.2	56.2	3.8	35.143	0	270.12	18	19	20	21	21	21	LmxM.19.0200.1-p1	1509	>LmxM.19.0200.1-p1 | transcript=LmxM.19.0200.1 | gene=LmxM.19.0200 | organism=Leishmania_mexicana_MHOM/GT/2001/U1103 | gene_product=ADP,ATP carrier protein 1, mitochondrial precursor, putative | transcript_product=ADP,ATP carrier protein 1, mitochondrial p
LmxM.28.1950	X-pro, dipeptidyl-peptidase,serine peptidase, Clan SC, family S15, putative	0.000921136	0.807524	26.3359	26.217	26.1661	25.2891	25.4551	25.5522	13	28.3	28.3	28.3	76.108	0	26.801	8	11	11	5	9	7	LmxM.28.1950.1-p1	2674	>LmxM.28.1950.1-p1 | transcript=LmxM.28.1950.1 | gene=LmxM.28.1950 | organism=Leishmania_mexicana_MHOM/GT/2001/U1103 | gene_product=X-pro, dipeptidyl-peptidase,serine peptidase, Clan SC, family S15, putative | transcript_product=X-pro, dipeptidyl-peptidase
LmxM.29.3190	3-hydroxy-3-methylglutaryl-CoA reductase, putative	0.000922328	0.487615	29.4012	29.267	29.3367	28.7988	28.8173	28.9259	18	48.6	48.6	48.6	45.766	0	216.6	16	14	17	15	17	15	LmxM.29.3190.1-p1	2918	>LmxM.29.3190.1-p1 | transcript=LmxM.29.3190.1 | gene=LmxM.29.3190 | organism=Leishmania_mexicana_MHOM/GT/2001/U1103 | gene_product=3-hydroxy-3-methylglutaryl-CoA reductase, putative | transcript_product=3-hydroxy-3-methylglutaryl-CoA reductase, putative |
LmxM.08_29.2020	5-AMP-activated protein kinase catalytic subunit alpha, putative	0.000928495	-0.275632	26.0148	26.0212	25.9869	26.2335	26.2803	26.3359	15	26.3	26.3	26.3	88.358	0	43.508	10	14	13	9	12	13	LmxM.08_29.2020.1-p1	648	>LmxM.08_29.2020.1-p1 | transcript=LmxM.08_29.2020.1 | gene=LmxM.08_29.2020 | organism=Leishmania_mexicana_MHOM/GT/2001/U1103 | gene_product=5-AMP-activated protein kinase catalytic subunit alpha, putative | transcript_product=5-AMP-activated protein kin
LmxM.11.0350	14-3-3 protein 2, putative	0.000935933	0.61249	31.0927	30.9539	30.9045	30.4532	30.3196	30.341	22	73.9	73.9	73.9	29.147	0	195.5	20	20	22	21	22	22	LmxM.11.0350.1-p1	881	>LmxM.11.0350.1-p1 | transcript=LmxM.11.0350.1 | gene=LmxM.11.0350 | organism=Leishmania_mexicana_MHOM/GT/2001/U1103 | gene_product=14-3-3 protein 2, putative | transcript_product=14-3-3 protein 2, putative | location=LmxM.11:109402-110163(+) | protein_len
LmxM.19.0110	hypothetical protein, conserved	0.0009367	0.884221	29.1652	28.9732	28.877	28.2308	28.066	28.066	5	35.9	35.9	35.9	15.691	0	136.36	5	5	5	5	5	5	LmxM.19.0110.1-p1	1500	>LmxM.19.0110.1-p1 | transcript=LmxM.19.0110.1 | gene=LmxM.19.0110 | organism=Leishmania_mexicana_MHOM/GT/2001/U1103 | gene_product=hypothetical protein, conserved | transcript_product=hypothetical protein, conserved | location=LmxM.19:19875-20312(-) | pro
LmxM.28.0890	ribonucleoside-diphosphate reductase large chain, putative	0.000936772	0.36585	30.0737	29.9539	30.0217	29.6931	29.6128	29.6458	40	54.9	54.9	54.9	90.849	0	196.77	34	35	38	31	36	35	LmxM.28.0890.1-p1	2613	>LmxM.28.0890.1-p1 | transcript=LmxM.28.0890.1 | gene=LmxM.28.0890 | organism=Leishmania_mexicana_MHOM/GT/2001/U1103 | gene_product=ribonucleoside-diphosphate reductase large chain, putative | transcript_product=ribonucleoside-diphosphate reductase large c
LmxM.05.0140	nucleolar RNA helicase II, putative	0.000952351	-0.557873	28.7895	28.6181	28.6075	29.2759	29.1913	29.2216	29	44	44	44	74.299	0	104.72	21	24	26	23	28	27	LmxM.05.0140.1-p1	249	>LmxM.05.0140.1-p1 | transcript=LmxM.05.0140.1 | gene=LmxM.05.0140 | organism=Leishmania_mexicana_MHOM/GT/2001/U1103 | gene_product=nucleolar RNA helicase II, putative | transcript_product=nucleolar RNA helicase II, putative | location=LmxM.05:41666-43720(
LmxM.34.0240	60S ribosomal protein L30	0.000975756	-0.686357	31.6415	31.4532	31.4083	32.2535	32.1392	32.1694	10	79.8	79.8	79.8	11.382	0	231.83	9	10	9	10	10	10	LmxM.34.0240.1-p1	3743	>LmxM.34.0240.1-p1 | transcript=LmxM.34.0240.1 | gene=LmxM.34.0240 | organism=Leishmania_mexicana_MHOM/GT/2001/U1103 | gene_product=60S ribosomal protein L30 | transcript_product=60S ribosomal protein L30 | location=LmxM.34:55238-55552(+) | protein_length=
LmxM.29.3340	60S ribosomal protein L9, putative	0.000977855	-0.840847	32.1146	31.8608	31.8196	32.8119	32.7927	32.7129	16	76.8	76.8	76.8	21.527	0	323.31	15	15	15	15	15	15	LmxM.29.3340.1-p1;LmxM.21.1050.1-p1	1756	>LmxM.29.3340.1-p1 | transcript=LmxM.29.3340.1 | gene=LmxM.29.3340 | organism=Leishmania_mexicana_MHOM/GT/2001/U1103 | gene_product=60S ribosomal protein L9, putative | transcript_product=60S ribosomal protein L9, putative | location=LmxM.29:1189543-119011
LmxM.23.0110	mannose-1-phosphate guanyltransferase	0.000983491	-0.617915	28.94	28.7486	28.7708	29.5128	29.4113	29.389	17	53.6	53.6	53.6	41.476	0	163.56	14	16	15	16	16	15	LmxM.23.0110.1-p1	1918	>LmxM.23.0110.1-p1 | transcript=LmxM.23.0110.1 | gene=LmxM.23.0110 | organism=Leishmania_mexicana_MHOM/GT/2001/U1103 | gene_product=mannose-1-phosphate guanyltransferase | transcript_product=mannose-1-phosphate guanyltransferase | location=LmxM.23:23558-24
LmxM.27.0840	hypothetical protein, conserved	0.00098718	0.551837	24.4425	24.4298	24.5165	23.7995	23.9406	23.9933	8	11.8	11.8	11.8	95.284	0	17.443	5	6	8	6	7	6	LmxM.27.0840.1-p1	2456	>LmxM.27.0840.1-p1 | transcript=LmxM.27.0840.1 | gene=LmxM.27.0840 | organism=Leishmania_mexicana_MHOM/GT/2001/U1103 | gene_product=hypothetical protein, conserved | transcript_product=hypothetical protein, conserved | location=LmxM.27:327477-330083(+) | p
LmxM.36.2590	membrane-bound acid phosphatase 2, putative	0.00100414	0.632834	26.4723	26.3135	26.3562	25.6838	25.8599	25.6998	10	21.7	21.7	21.7	62.679	0	33.046	8	8	10	6	6	6	LmxM.36.2590.1-p1	4160	>LmxM.36.2590.1-p1 | transcript=LmxM.36.2590.1 | gene=LmxM.36.2590 | organism=Leishmania_mexicana_MHOM/GT/2001/U1103 | gene_product=membrane-bound acid phosphatase 2, putative | transcript_product=membrane-bound acid phosphatase 2, putative | location=LmxM
LmxM.32.1570	ribulose-5-phosphate 3-epimerase, putative	0.0010131	0.515242	26.0148	25.867	25.8264	25.391	25.3545	25.417	5	21.2	21.2	21.2	27.341	0	16.3	4	5	5	5	4	4	LmxM.32.1570.1-p1	3417	>LmxM.32.1570.1-p1 | transcript=LmxM.32.1570.1 | gene=LmxM.32.1570 | organism=Leishmania_mexicana_MHOM/GT/2001/U1103 | gene_product=ribulose-5-phosphate 3-epimerase, putative | transcript_product=ribulose-5-phosphate 3-epimerase, putative | location=LmxM.3
LmxM.15.0040	Possible lysine decarboxylase, putative	0.00101484	0.658059	29.8019	29.6303	29.6407	29.1386	28.9841	28.976	18	44.6	44.6	44.6	37.838	0	111	14	17	16	14	16	16	LmxM.15.0040.1-p1	1170	>LmxM.15.0040.1-p1 | transcript=LmxM.15.0040.1 | gene=LmxM.15.0040 | organism=Leishmania_mexicana_MHOM/GT/2001/U1103 | gene_product=Possible lysine decarboxylase, putative | transcript_product=Possible lysine decarboxylase, putative | location=LmxM.15:7053
LmxM.21.0430	hypothetical protein, conserved	0.00101586	0.59798	31.7573	31.6022	31.5933	31.1361	30.9814	31.0414	31	63.2	63.2	63.2	47.492	0	323.31	30	30	31	29	30	30	LmxM.21.0430.1-p1	1710	>LmxM.21.0430.1-p1 | transcript=LmxM.21.0430.1 | gene=LmxM.21.0430 | organism=Leishmania_mexicana_MHOM/GT/2001/U1103 | gene_product=hypothetical protein, conserved | transcript_product=hypothetical protein, conserved | location=LmxM.21:129786-131045(+) | p
LmxM.20.0350	major facilitator superfamily, putative	0.0010362	-0.539392	24.7945	24.7077	24.6431	25.1642	25.3101	25.2891	6	13.2	13.2	13.2	78.424	0	11.787	5	5	4	6	5	5	LmxM.20.0350.1-p1	1620	>LmxM.20.0350.1-p1 | transcript=LmxM.20.0350.1 | gene=LmxM.20.0350 | organism=Leishmania_mexicana_MHOM/GT/2001/U1103 | gene_product=major facilitator superfamily, putative | transcript_product=major facilitator superfamily, putative | location=LmxM.20:2763
LmxM.18.1110	Multisite-specific tRNA:(cytosine-C(5))-methyltransferase, putative	0.00103792	-0.30405	24.4234	24.4488	24.4298	24.7234	24.6865	24.8044	9	14	14	14	92.654	0	14.445	3	6	5	6	9	7	LmxM.18.1110.1-p1	1457	>LmxM.18.1110.1-p1 | transcript=LmxM.18.1110.1 | gene=LmxM.18.1110 | organism=Leishmania_mexicana_MHOM/GT/2001/U1103 | gene_product=Multisite-specific tRNA:(cytosine-C(5))-methyltransferase, putative | transcript_product=Multisite-specific tRNA:(cytosine-C
LmxM.23.1220	T-complex protein 1, gamma subunit, putative	0.00103848	-0.488023	31.5109	31.3463	31.4083	31.9677	31.8608	31.901	40	71	71	71	60.23	0	323.31	33	37	38	37	39	39	LmxM.23.1220.1-p1	1981	>LmxM.23.1220.1-p1 | transcript=LmxM.23.1220.1 | gene=LmxM.23.1220 | organism=Leishmania_mexicana_MHOM/GT/2001/U1103 | gene_product=T-complex protein 1, gamma subunit, putative | transcript_product=T-complex protein 1, gamma subunit, putative | location=Lm
LmxM.18.1520	P-type H+-ATPase, putative	0.0010412	-0.525221	31.5014	31.3196	31.341	31.9574	31.8937	31.8865	36	39.3	39.3	23.2	107.51	0	323.31	31	33	34	32	35	36	LmxM.18.1520.1-p1	1481	>LmxM.18.1520.1-p1 | transcript=LmxM.18.1520.1 | gene=LmxM.18.1520 | organism=Leishmania_mexicana_MHOM/GT/2001/U1103 | gene_product=P-type H+-ATPase, putative | transcript_product=P-type H+-ATPase, putative | location=LmxM.18:637381-640305(+) | protein_len
LmxM.34.1920	60S ribosomal protein L36, putative	0.00104602	-0.762567	30.5481	30.4919	30.4134	31.4083	31.1664	31.1664	9	52.4	52.4	52.4	11.936	0	70.759	9	9	9	9	9	9	LmxM.34.1920.1-p1;LmxM.21.0730.1-p1	1729	>LmxM.34.1920.1-p1 | transcript=LmxM.34.1920.1 | gene=LmxM.34.1920 | organism=Leishmania_mexicana_MHOM/GT/2001/U1103 | gene_product=60S ribosomal protein L36, putative | transcript_product=60S ribosomal protein L36, putative | location=LmxM.34:694646-69496
LmxM.17.1370	NUC130/3NT domain/SDA1, putative	0.0010531	-0.628421	25.6568	25.5841	25.5045	26.189	26.3222	26.1194	11	14.2	14.2	14.2	97.091	0	9.2919	8	7	8	9	9	11	LmxM.17.1370.1-p1	1391	>LmxM.17.1370.1-p1 | transcript=LmxM.17.1370.1 | gene=LmxM.17.1370 | organism=Leishmania_mexicana_MHOM/GT/2001/U1103 | gene_product=NUC130/3NT domain/SDA1, putative | transcript_product=NUC130/3NT domain/SDA1, putative | location=LmxM.17:623316-625916(+) |
LmxM.09.0070	RNA helicase, putative	0.00106197	-0.302243	25.2243	25.3135	25.3066	25.5926	25.5433	25.6153	12	13.9	13.4	13.4	137.38	0	15.795	7	10	8	8	10	10	LmxM.09.0070.1-p1	705	>LmxM.09.0070.1-p1 | transcript=LmxM.09.0070.1 | gene=LmxM.09.0070 | organism=Leishmania_mexicana_MHOM/GT/2001/U1103 | gene_product=RNA helicase, putative | transcript_product=RNA helicase, putative | location=LmxM.09:16847-20548(+) | protein_length=1233 |
LmxM.32.1870	nucleolar GTP-binding protein, putative	0.00107153	-0.524706	28.4551	28.3153	28.2759	28.9316	28.8564	28.8324	25	45.4	45.4	45.4	74.376	0	161.33	19	22	23	23	23	24	LmxM.32.1870.1-p1	3433	>LmxM.32.1870.1-p1 | transcript=LmxM.32.1870.1 | gene=LmxM.32.1870 | organism=Leishmania_mexicana_MHOM/GT/2001/U1103 | gene_product=nucleolar GTP-binding protein, putative | transcript_product=nucleolar GTP-binding protein, putative | location=LmxM.32:7149
LmxM.20.0940	cyclophilin 15, putative	0.00107287	-0.30372	26.0484	26.1681	26.1135	26.425	26.4218	26.3943	16	53.9	53.9	53.9	46.275	0	34.021	11	13	14	14	12	12	LmxM.20.0940.1-p1	1645	>LmxM.20.0940.1-p1 | transcript=LmxM.20.0940.1 | gene=LmxM.20.0940 | organism=Leishmania_mexicana_MHOM/GT/2001/U1103 | gene_product=cyclophilin 15, putative | transcript_product=cyclophilin 15, putative | location=LmxM.20:2994761-2996077(+) | protein_lengt
LmxM.36.4150	hypothetical protein, conserved	0.00111448	-0.758257	24.417	24.3444	24.5696	25.1565	25.1253	25.3239	12	29.2	29.2	29.2	67.131	0	27.905	5	6	8	10	10	12	LmxM.36.4150.1-p1	4250	>LmxM.36.4150.1-p1 | transcript=LmxM.36.4150.1 | gene=LmxM.36.4150 | organism=Leishmania_mexicana_MHOM/GT/2001/U1103 | gene_product=hypothetical protein, conserved | transcript_product=hypothetical protein, conserved | location=LmxM.20:1562835-1564685(+) |
LmxM.16.1320	cytochrome c, putative	0.00112182	-0.44374	29.6646	29.579	29.5147	30.0864	29.9814	30.0217	7	69	69	69	12.223	0	52.02	4	7	7	6	7	7	LmxM.16.1320.1-p1;LmxM.16.1310.1-p1	1312	>LmxM.16.1320.1-p1 | transcript=LmxM.16.1320.1 | gene=LmxM.16.1320 | organism=Leishmania_mexicana_MHOM/GT/2001/U1103 | gene_product=cytochrome c, putative | transcript_product=cytochrome c, putative | location=LmxM.16:517932-518273(-) | protein_length=113
LmxM.32.1930	phosphoribosylpyrophosphate synthetase, putative	0.00113727	-0.474845	28.5389	28.49	28.509	28.877	29.0427	29.0427	16	51.4	51.4	51.4	39.044	0	323.31	12	14	15	13	15	16	LmxM.32.1930.1-p1	3438	>LmxM.32.1930.1-p1 | transcript=LmxM.32.1930.1 | gene=LmxM.32.1930 | organism=Leishmania_mexicana_MHOM/GT/2001/U1103 | gene_product=phosphoribosylpyrophosphate synthetase, putative | transcript_product=phosphoribosylpyrophosphate synthetase, putative | loc
LmxM.14.1070	protein kinase, putative	0.0011432	0.636153	27.6798	27.5165	27.5014	27.0296	26.8623	26.8974	23	28.8	28.8	28.8	113.51	0	65.74	20	23	22	16	18	17	LmxM.14.1070.1-p1	1140	>LmxM.14.1070.1-p1 | transcript=LmxM.14.1070.1 | gene=LmxM.14.1070 | organism=Leishmania_mexicana_MHOM/GT/2001/U1103 | gene_product=protein kinase, putative | transcript_product=protein kinase, putative | location=LmxM.14:428409-431534(+) | protein_length=
LmxM.29.3590	40S ribosomal protein S14	0.00115346	-0.513777	31.3776	31.1901	31.2135	31.8119	31.7533	31.7573	12	50	50	50	15.563	0	323.31	11	11	12	12	12	12	LmxM.29.3590.1-p1;LmxM.28.0960.1-p1	2617	>LmxM.29.3590.1-p1 | transcript=LmxM.29.3590.1 | gene=LmxM.29.3590 | organism=Leishmania_mexicana_MHOM/GT/2001/U1103 | gene_product=40S ribosomal protein S14 | transcript_product=40S ribosomal protein S14 | location=LmxM.29:1279640-1280074(+) | protein_len
LmxM.17.0780	Acyl CoA binding protein, putative	0.0011632	0.661182	30.1361	29.995	29.8916	29.2736	29.393	29.3724	7	82.3	82.3	82.3	10.699	0	216.67	6	6	6	6	7	6	LmxM.17.0780.1-p1;LmxM.17.0620.1-p1	1368	>LmxM.17.0780.1-p1 | transcript=LmxM.17.0780.1 | gene=LmxM.17.0780 | organism=Leishmania_mexicana_MHOM/GT/2001/U1103 | gene_product=Acyl CoA binding protein, putative | transcript_product=Acyl CoA binding protein, putative | location=LmxM.17:304705-304995(
LmxM.08_29.1100	Ankyrin repeats (3 copies), putative	0.00119818	-0.957555	27.0401	26.7129	26.726	27.8741	27.7195	27.7581	14	46.9	46.9	46.9	40.08	0	68.419	7	7	10	9	10	12	LmxM.08_29.1100.1-p1	603	>LmxM.08_29.1100.1-p1 | transcript=LmxM.08_29.1100.1 | gene=LmxM.08_29.1100 | organism=Leishmania_mexicana_MHOM/GT/2001/U1103 | gene_product=Ankyrin repeats (3 copies), putative | transcript_product=Ankyrin repeats (3 copies), putative | location=LmxM.08:7
LmxM.23.1470	hypothetical protein, conserved	0.00120321	-0.563154	25.3645	25.1757	25.3307	25.7945	25.9203	25.8457	4	37.9	37.9	37.9	23.818	0	20.641	3	4	4	3	4	4	LmxM.23.1470.1-p1	1995	>LmxM.23.1470.1-p1 | transcript=LmxM.23.1470.1 | gene=LmxM.23.1470 | organism=Leishmania_mexicana_MHOM/GT/2001/U1103 | gene_product=hypothetical protein, conserved | transcript_product=hypothetical protein, conserved | location=LmxM.23:705422-706081(+) | p
LmxM.13.1530	phospholipid-transporting ATPase 1-like protein	0.00121825	0.91095	25.5638	25.5225	25.5551	24.5285	24.5225	24.8576	7	9.1	9.1	9.1	125.38	0	17.676	5	6	6	5	4	5	LmxM.13.1530.1-p1	1076	>LmxM.13.1530.1-p1 | transcript=LmxM.13.1530.1 | gene=LmxM.13.1530 | organism=Leishmania_mexicana_MHOM/GT/2001/U1103 | gene_product=phospholipid-transporting ATPase 1-like protein | transcript_product=phospholipid-transporting ATPase 1-like protein | locat
LmxM.13.0570	40S ribosomal protein S12, putative	0.00122032	-0.569812	32.08	32.015	31.8719	32.6242	32.5203	32.5319	14	80.9	80.9	80.9	15.592	0	267.49	13	14	14	13	14	14	LmxM.13.0570.1-p1	1015	>LmxM.13.0570.1-p1 | transcript=LmxM.13.0570.1 | gene=LmxM.13.0570 | organism=Leishmania_mexicana_MHOM/GT/2001/U1103 | gene_product=40S ribosomal protein S12, putative | transcript_product=40S ribosomal protein S12, putative | location=LmxM.13:157680-15810
LmxM.19.0700	kinesin, putative	0.00122872	0.699002	28.8019	28.6146	28.5862	28.066	27.8858	27.9539	59	35	35	35	248.05	0	232.52	44	52	56	39	35	36	LmxM.19.0700.1-p1	1543	>LmxM.19.0700.1-p1 | transcript=LmxM.19.0700.1 | gene=LmxM.19.0700 | organism=Leishmania_mexicana_MHOM/GT/2001/U1103 | gene_product=kinesin, putative | transcript_product=kinesin, putative | location=LmxM.19:300192-307025(+) | protein_length=2277 | sequenc
LmxM.07.0500	60S ribosomal protein L7a, putative	0.00122948	-0.780956	32.1694	31.8571	32.0084	32.8441	32.8004	32.7333	21	62.5	62.5	62.5	29.762	0	323.31	20	20	20	19	20	20	LmxM.07.0500.1-p1;LmxM.07.0510.1-p1	427	>LmxM.07.0500.1-p1 | transcript=LmxM.07.0500.1 | gene=LmxM.07.0500 | organism=Leishmania_mexicana_MHOM/GT/2001/U1103 | gene_product=60S ribosomal protein L7a, putative | transcript_product=60S ribosomal protein L7a, putative | location=LmxM.07:226781-22757
LmxM.29.0350	kinesin, putative	0.0012297	0.894619	29.4957	29.3599	29.1747	28.5609	28.3662	28.4194	28	53	53	53	68.265	0	185.31	26	28	28	23	26	23	LmxM.29.0350.1-p1	2758	>LmxM.29.0350.1-p1 | transcript=LmxM.29.0350.1 | gene=LmxM.29.0350 | organism=Leishmania_mexicana_MHOM/GT/2001/U1103 | gene_product=kinesin, putative | transcript_product=kinesin, putative | location=LmxM.29:110217-112049(-) | protein_length=610 | sequence
LmxM.17.0360	cytidine deaminase-like protein	0.00123485	0.881264	26.0338	25.8142	25.8264	25.1488	25.0148	24.867	6	29.7	29.7	29.7	19.352	0	8.8756	4	6	6	4	5	5	LmxM.17.0360.1-p1	1350	>LmxM.17.0360.1-p1 | transcript=LmxM.17.0360.1 | gene=LmxM.17.0360 | organism=Leishmania_mexicana_MHOM/GT/2001/U1103 | gene_product=cytidine deaminase-like protein | transcript_product=cytidine deaminase-like protein | location=LmxM.17:160307-160855(-) | p
LmxM.36.5110	Domain of unknown function (DUF4496), putative	0.00124426	-0.539965	23.1871	23.3101	23.1565	23.8385	23.7594	23.6757	3	14	14	14	29.561	0	4.7282	2	2	2	3	2	3	LmxM.36.5110.1-p1	4299	>LmxM.36.5110.1-p1 | transcript=LmxM.36.5110.1 | gene=LmxM.36.5110 | organism=Leishmania_mexicana_MHOM/GT/2001/U1103 | gene_product=Domain of unknown function (DUF4496), putative | transcript_product=Domain of unknown function (DUF4496), putative | locatio
LmxM.28.0490	propionyl-coa carboxylase beta chain, putative	0.00124694	0.50599	26.1565	25.9912	25.9869	25.5898	25.5315	25.4953	13	28	28	28	56.911	0	18.575	11	13	10	9	6	10	LmxM.28.0490.1-p1	2586	>LmxM.28.0490.1-p1 | transcript=LmxM.28.0490.1 | gene=LmxM.28.0490 | organism=Leishmania_mexicana_MHOM/GT/2001/U1103 | gene_product=propionyl-coa carboxylase beta chain, putative | transcript_product=propionyl-coa carboxylase beta chain, putative | locatio
LmxM.36.5180	aldehyde dehydrogenase, putative	0.00125275	0.332437	27.9031	27.8623	27.8385	27.5682	27.4629	27.5754	19	43	43	43	57.888	0	88.692	13	18	19	14	16	17	LmxM.36.5180.1-p1	4305	>LmxM.36.5180.1-p1 | transcript=LmxM.36.5180.1 | gene=LmxM.36.5180 | organism=Leishmania_mexicana_MHOM/GT/2001/U1103 | gene_product=aldehyde dehydrogenase, putative | transcript_product=aldehyde dehydrogenase, putative | location=LmxM.20:1967156-1968754(-)
LmxM.02.0090	hypothetical protein, conserved	0.00127463	-0.72158	27.6527	27.4394	27.391	28.2803	28.2216	28.1459	11	41.8	41.8	41.8	38.281	0	125.4	9	11	10	10	11	11	LmxM.02.0090.1-p1	95	>LmxM.02.0090.1-p1 | transcript=LmxM.02.0090.1 | gene=LmxM.02.0090 | organism=Leishmania_mexicana_MHOM/GT/2001/U1103 | gene_product=hypothetical protein, conserved | transcript_product=hypothetical protein, conserved | location=LmxM.02:19609-20673(-) | pro
LmxM.26.0810	type II (glutathione peroxidase-like) tryparedoxin peroxidase	0.001279	0.765596	29.8203	29.6915	29.6981	28.805	29.0217	29.0864	13	71.8	71.8	11.5	19.257	0	221.18	12	13	12	10	12	12	LmxM.26.0810.1-p1	2309	>LmxM.26.0810.1-p1 | transcript=LmxM.26.0810.1 | gene=LmxM.26.0810 | organism=Leishmania_mexicana_MHOM/GT/2001/U1103 | gene_product=type II (glutathione peroxidase-like) tryparedoxin peroxidase | transcript_product=type II (glutathione peroxidase-like) try
LmxM.36.0340	nuclear protein family a (nop10p), putative	0.0012793	-0.472927	27.8799	27.9372	27.8081	28.4354	28.2847	28.3239	6	65.1	65.1	65.1	7.4848	0	18.272	5	5	6	6	6	6	LmxM.36.0340.1-p1	4036	>LmxM.36.0340.1-p1 | transcript=LmxM.36.0340.1 | gene=LmxM.36.0340 | organism=Leishmania_mexicana_MHOM/GT/2001/U1103 | gene_product=nuclear protein family a (nop10p), putative | transcript_product=nuclear protein family a (nop10p), putative | location=LmxM
LmxM.30.2600	calreticulin, putative	0.00128126	0.509925	30.4532	30.3303	30.3515	29.94	29.7708	29.8945	16	43.2	43.2	43.2	44.755	0	157.81	14	14	14	14	15	12	LmxM.30.2600.1-p1	3069	>LmxM.30.2600.1-p1 | transcript=LmxM.30.2600.1 | gene=LmxM.30.2600 | organism=Leishmania_mexicana_MHOM/GT/2001/U1103 | gene_product=calreticulin, putative | transcript_product=calreticulin, putative | location=LmxM.30:1227333-1228523(-) | protein_length=39
LmxM.22.0210	Nucleolar protein 168, putative	0.00128635	-0.523998	29.341	29.1913	29.1507	29.8065	29.7047	29.7437	44	32.5	32.5	32.5	172.01	0	210.28	33	37	37	38	39	41	LmxM.22.0210.1-p1	1823	>LmxM.22.0210.1-p1 | transcript=LmxM.22.0210.1 | gene=LmxM.22.0210 | organism=Leishmania_mexicana_MHOM/GT/2001/U1103 | gene_product=Nucleolar protein 168, putative | transcript_product=Nucleolar protein 168, putative | location=LmxM.22:80644-85257(-) | pro
LmxM.32.2130	hypothetical protein, conserved	0.00131053	0.597101	25.5812	25.6918	25.7995	25.0975	25.0233	25.1604	9	14	14	14	94.158	0	15.638	5	9	6	2	2	3	LmxM.32.2130.1-p1	3446	>LmxM.32.2130.1-p1 | transcript=LmxM.32.2130.1 | gene=LmxM.32.2130 | organism=Leishmania_mexicana_MHOM/GT/2001/U1103 | gene_product=hypothetical protein, conserved | transcript_product=hypothetical protein, conserved | location=LmxM.32:826629-829400(+) | p
LmxM.13.0090	metallo-peptidase, Clan MA(E) Family M32	0.00131184	0.560448	30.3196	30.1115	30.2193	29.6458	29.6005	29.7227	30	63.4	63.4	63.4	57.25	0	323.31	26	29	28	28	28	28	LmxM.13.0090.1-p1	992	>LmxM.13.0090.1-p1 | transcript=LmxM.13.0090.1 | gene=LmxM.13.0090 | organism=Leishmania_mexicana_MHOM/GT/2001/U1103 | gene_product=metallo-peptidase, Clan MA(E) Family M32 | transcript_product=metallo-peptidase, Clan MA(E) Family M32 | location=LmxM.13:23
LmxM.36.1750	hypothetical protein, conserved	0.00132102	0.485904	28.0813	27.9203	27.9428	27.5609	27.4785	27.4473	14	39.9	39.9	39.9	59.724	0	136.67	11	11	11	11	13	13	LmxM.36.1750.1-p1	4113	>LmxM.36.1750.1-p1 | transcript=LmxM.36.1750.1 | gene=LmxM.36.1750 | organism=Leishmania_mexicana_MHOM/GT/2001/U1103 | gene_product=hypothetical protein, conserved | transcript_product=hypothetical protein, conserved | location=LmxM.20:686203-687837(-) | p
LmxM.32.1955	60S ribosomal protein L37	0.00132694	-0.787568	30.2193	30.099	29.9259	30.7771	30.947	30.8829	4	32.5	32.5	32.5	9.8354	0	10.767	4	4	4	3	4	4	LmxM.32.1955.1-p1;LmxM.34.5100.1-p1	3439	>LmxM.32.1955.1-p1 | transcript=LmxM.32.1955.1 | gene=LmxM.32.1955 | organism=Leishmania_mexicana_MHOM/GT/2001/U1103 | gene_product=60S ribosomal protein L37 | transcript_product=60S ribosomal protein L37 | location=LmxM.32:744745-744996(+) | protein_lengt
LmxM.29.1420	ama1 protein, putative	0.00133091	0.819615	28.6251	28.6285	28.3992	27.6181	27.8564	27.7195	4	37.1	37.1	37.1	19.768	0	90.363	4	4	4	4	4	4	LmxM.29.1420.1-p1	2829	>LmxM.29.1420.1-p1 | transcript=LmxM.29.1420.1 | gene=LmxM.29.1420 | organism=Leishmania_mexicana_MHOM/GT/2001/U1103 | gene_product=ama1 protein, putative | transcript_product=ama1 protein, putative | location=LmxM.29:484573-485100(+) | protein_length=175
LmxM.36.3740	60S ribosomal protein L34, putative	0.00133463	-0.688901	30.7849	30.6713	30.5664	31.4629	31.2591	31.3672	6	32.7	32.7	32.7	19.351	0	62.815	5	4	6	5	5	6	LmxM.36.3740.1-p1;LmxM.18.1400.1-p1	1473	>LmxM.36.3740.1-p1 | transcript=LmxM.36.3740.1 | gene=LmxM.36.3740 | organism=Leishmania_mexicana_MHOM/GT/2001/U1103 | gene_product=60S ribosomal protein L34, putative | transcript_product=60S ribosomal protein L34, putative | location=LmxM.20:1418006-1418
LmxM.22.1610	hypothetical protein, conserved	0.00133684	-0.509648	26.7895	26.7389	26.6181	27.2445	27.2803	27.1507	17	30.4	30.4	30.4	77.259	0	60.372	7	11	15	11	14	14	LmxM.22.1610.1-p1	1906	>LmxM.22.1610.1-p1 | transcript=LmxM.22.1610.1 | gene=LmxM.22.1610 | organism=Leishmania_mexicana_MHOM/GT/2001/U1103 | gene_product=hypothetical protein, conserved | transcript_product=hypothetical protein, conserved | location=LmxM.22:650022-652214(+) | p
LmxM.19.1280	SPFH domain / Band 7 family, putative	0.00134543	0.573002	26.2262	26.1075	26.0401	25.5345	25.48	25.6403	8	33.2	33.2	33.2	30.683	0	33.929	7	6	6	4	6	4	LmxM.19.1280.1-p1	1573	>LmxM.19.1280.1-p1 | transcript=LmxM.19.1280.1 | gene=LmxM.19.1280 | organism=Leishmania_mexicana_MHOM/GT/2001/U1103 | gene_product=SPFH domain / Band 7 family, putative | transcript_product=SPFH domain / Band 7 family, putative | location=LmxM.19:521054-5
LmxM.29.0180	2-hydroxy-3-oxopropionate reductase, putative	0.0013467	0.448283	29.094	28.9512	28.9372	28.5933	28.5052	28.5389	13	43.5	43.5	43.5	31.026	0	124.2	12	13	13	13	12	12	LmxM.29.0180.1-p1	2748	>LmxM.29.0180.1-p1 | transcript=LmxM.29.0180.1 | gene=LmxM.29.0180 | organism=Leishmania_mexicana_MHOM/GT/2001/U1103 | gene_product=2-hydroxy-3-oxopropionate reductase, putative | transcript_product=2-hydroxy-3-oxopropionate reductase, putative | location=
LmxM.30.0390	Calpain-like protein 2	0.00137773	0.667873	26.1293	25.9803	25.965	25.2926	25.2891	25.4892	12	24.4	24.4	24.4	89.335	0	69.683	7	11	12	8	9	7	LmxM.30.0390.1-p1	2973	>LmxM.30.0390.1-p1 | transcript=LmxM.30.0390.1 | gene=LmxM.30.0390 | organism=Leishmania_mexicana_MHOM/GT/2001/U1103 | gene_product=Calpain-like protein 2 | transcript_product=Calpain-like protein 2 | location=LmxM.30:125343-127697(-) | protein_length=784
LmxM.07.0800	flavoprotein subunit-like protein	0.00141094	-0.412146	27.611	27.4785	27.5609	28.019	27.8974	27.9705	25	54.8	54.8	54.8	71.045	0	112.87	18	20	20	21	22	23	LmxM.07.0800.1-p1	443	>LmxM.07.0800.1-p1 | transcript=LmxM.07.0800.1 | gene=LmxM.07.0800 | organism=Leishmania_mexicana_MHOM/GT/2001/U1103 | gene_product=flavoprotein subunit-like protein | transcript_product=flavoprotein subunit-like protein | location=LmxM.07:358307-360325(+)
LmxM.06.0270	hypothetical protein, conserved	0.00142079	-0.747559	26.7517	26.4298	26.5638	27.3153	27.3066	27.3662	12	59.9	59.9	59.9	34.541	0	54.854	9	9	10	9	11	10	LmxM.06.0270.1-p1	325	>LmxM.06.0270.1-p1 | transcript=LmxM.06.0270.1 | gene=LmxM.06.0270 | organism=Leishmania_mexicana_MHOM/GT/2001/U1103 | gene_product=hypothetical protein, conserved | transcript_product=hypothetical protein, conserved | location=LmxM.06:89835-90773(-) | pro
LmxM.34.1970	ubx domain containing protein, putative	0.00142306	0.507524	24.0275	24.1488	23.976	23.5165	23.4923	23.6209	2	6.9	6.9	6.9	37.619	0	6.4005	2	2	2	2	2	2	LmxM.34.1970.1-p1	3837	>LmxM.34.1970.1-p1 | transcript=LmxM.34.1970.1 | gene=LmxM.34.1970 | organism=Leishmania_mexicana_MHOM/GT/2001/U1103 | gene_product=ubx domain containing protein, putative | transcript_product=ubx domain containing protein, putative | location=LmxM.34:7076
LmxM.13.1400	hypothetical protein, conserved	0.00143881	0.953028	25.4073	25.4862	25.1604	24.5345	24.2891	24.3712	9	21.5	21.5	21.5	70.92	0	13.813	6	8	7	5	7	5	LmxM.13.1400.1-p1	1071	>LmxM.13.1400.1-p1 | transcript=LmxM.13.1400.1 | gene=LmxM.13.1400 | organism=Leishmania_mexicana_MHOM/GT/2001/U1103 | gene_product=hypothetical protein, conserved | transcript_product=hypothetical protein, conserved | location=LmxM.13:457672-459768(-) | p
LmxM.34.1900	60S ribosomal protein L5, putative	0.00144529	-0.539502	32.325	32.1664	32.1146	32.7965	32.715	32.7129	20	46.6	46.6	46.6	34.029	0	323.31	19	20	20	20	20	20	LmxM.34.1900.1-p1;LmxM.34.1890.1-p1;LmxM.34.1880.1-p1	3835	>LmxM.34.1900.1-p1 | transcript=LmxM.34.1900.1 | gene=LmxM.34.1900 | organism=Leishmania_mexicana_MHOM/GT/2001/U1103 | gene_product=60S ribosomal protein L5, putative | transcript_product=60S ribosomal protein L5, putative | location=LmxM.34:691256-692173(
LmxM.32.0535	hypothetical protein, conserved	0.0014462	-0.38455	24.7492	24.824	24.7129	25.1795	25.0732	25.1871	8	62.2	62.2	62.2	22.056	0	40.669	5	5	7	6	6	7	LmxM.32.0535.1-p1	3360	>LmxM.32.0535.1-p1 | transcript=LmxM.32.0535.1 | gene=LmxM.32.0535 | organism=Leishmania_mexicana_MHOM/GT/2001/U1103 | gene_product=hypothetical protein, conserved | transcript_product=hypothetical protein, conserved | location=LmxM.32:174101-174706(-) | p
LmxM.31.2430	NOL1/NOP2/sun family, putative	0.00147203	-0.716846	22.5869	22.7895	22.4972	23.2821	23.3511	23.391	4	12.6	12.6	12.6	44.754	0.0026744	2.2431	2	1	2	2	4	3	LmxM.31.2430.1-p1	3248	>LmxM.31.2430.1-p1 | transcript=LmxM.31.2430.1 | gene=LmxM.31.2430 | organism=Leishmania_mexicana_MHOM/GT/2001/U1103 | gene_product=NOL1/NOP2/sun family, putative | transcript_product=NOL1/NOP2/sun family, putative | location=LmxM.31:950019-951260(-) | pro
LmxM.18.1090	phosphodiesterase, putative	0.00149526	-0.65034	27.1984	26.9869	26.9539	27.7645	27.673	27.6527	19	35.5	35.5	35.5	70.695	0	50.794	13	11	16	17	19	18	LmxM.18.1090.1-p1	1455	>LmxM.18.1090.1-p1 | transcript=LmxM.18.1090.1 | gene=LmxM.18.1090 | organism=Leishmania_mexicana_MHOM/GT/2001/U1103 | gene_product=phosphodiesterase, putative | transcript_product=phosphodiesterase, putative | location=LmxM.18:446494-448389(+) | protein_l
LmxM.10.0405	GP63, leishmanolysin	0.00149637	0.493698	26.5492	26.391	26.3612	25.976	25.9539	25.8904	7	35.9	15.8	3.6	68.736	0	94.404	6	6	7	6	6	7	LmxM.10.0405.1-p1	811	>LmxM.10.0405.1-p1 | transcript=LmxM.10.0405.1 | gene=LmxM.10.0405 | organism=Leishmania_mexicana_MHOM/GT/2001/U1103 | gene_product=GP63, leishmanolysin | transcript_product=GP63, leishmanolysin | location=LmxM.10:182927-184861(+) | protein_length=644 | se
LmxM.30.0980	hypothetical protein, conserved	0.00149648	0.613689	29.5646	29.4174	29.3346	28.9088	28.7864	28.7802	23	40	40	40	83.825	0	72.635	19	21	21	14	16	18	LmxM.30.0980.1-p1	3001	>LmxM.30.0980.1-p1 | transcript=LmxM.30.0980.1 | gene=LmxM.30.0980 | organism=Leishmania_mexicana_MHOM/GT/2001/U1103 | gene_product=hypothetical protein, conserved | transcript_product=hypothetical protein, conserved | location=LmxM.30:364373-366685(-) | p
LmxM.34.5090	hypothetical protein, conserved	0.00150039	-0.874631	26.5374	26.2785	26.1719	27.2353	27.2353	27.141	22	38.4	38.4	38.4	65.639	0	51.641	10	11	13	19	20	21	LmxM.34.5090.1-p1	3997	>LmxM.34.5090.1-p1 | transcript=LmxM.34.5090.1 | gene=LmxM.34.5090 | organism=Leishmania_mexicana_MHOM/GT/2001/U1103 | gene_product=hypothetical protein, conserved | transcript_product=hypothetical protein, conserved | location=LmxM.34:1867369-1869123(+) |
LmxM.27.2470	protein kinase, putative	0.00150709	0.710787	24.7594	24.9225	24.7441	24.2317	24.0772	23.9847	6	15.2	15.2	15.2	61.421	0	17.935	5	6	5	3	5	6	LmxM.27.2470.1-p1	2557	>LmxM.27.2470.1-p1 | transcript=LmxM.27.2470.1 | gene=LmxM.27.2470 | organism=Leishmania_mexicana_MHOM/GT/2001/U1103 | gene_product=protein kinase, putative | transcript_product=protein kinase, putative | location=LmxM.27:1016319-1017956(+) | protein_lengt
LmxM.32.1910	ribosome assembly protein RRB1, putative	0.00152839	-0.512281	25.9672	25.9977	26.0567	26.4008	26.604	26.5536	11	27.7	27.7	27.7	65.211	0	75.831	8	8	8	10	10	9	LmxM.32.1910.1-p1	3436	>LmxM.32.1910.1-p1 | transcript=LmxM.32.1910.1 | gene=LmxM.32.1910 | organism=Leishmania_mexicana_MHOM/GT/2001/U1103 | gene_product=ribosome assembly protein RRB1, putative | transcript_product=ribosome assembly protein RRB1, putative | location=LmxM.32:72
LmxM.23.0220	p-glycoprotein, putative	0.00152841	-0.546539	28.3153	28.1263	28.1361	28.805	28.7292	28.6831	40	34.5	34.5	15.1	172.14	0	145.98	28	33	30	36	36	37	LmxM.23.0220.1-p1	1926	>LmxM.23.0220.1-p1 | transcript=LmxM.23.0220.1 | gene=LmxM.23.0220 | organism=Leishmania_mexicana_MHOM/GT/2001/U1103 | gene_product=p-glycoprotein, putative | transcript_product=p-glycoprotein, putative | location=LmxM.23:72700-77382(+) | protein_length=15
LmxM.32.1350	hypothetical protein, conserved	0.00152985	-0.607672	26.0833	26.2979	26.2589	26.7389	26.8385	26.8858	6	37	37	37	20.616	0	10.734	5	6	6	6	5	5	LmxM.32.1350.1-p1	3406	>LmxM.32.1350.1-p1 | transcript=LmxM.32.1350.1 | gene=LmxM.32.1350 | organism=Leishmania_mexicana_MHOM/GT/2001/U1103 | gene_product=hypothetical protein, conserved | transcript_product=hypothetical protein, conserved | location=LmxM.32:490191-490736(+) | p
LmxM.14.0310	proteasome alpha 3 subunit, putative	0.00156134	0.263937	28.9595	28.9231	28.9869	28.6998	28.7389	28.6389	12	53.7	53.7	53.7	32.232	0	211	11	11	12	12	11	11	LmxM.14.0310.1-p1	1105	>LmxM.14.0310.1-p1 | transcript=LmxM.14.0310.1 | gene=LmxM.14.0310 | organism=Leishmania_mexicana_MHOM/GT/2001/U1103 | gene_product=proteasome alpha 3 subunit, putative | transcript_product=proteasome alpha 3 subunit, putative | location=LmxM.14:82672-8352
LmxM.30.1550	Mitochondrial ribosomal protein L51 / S25 / CI-B8 domain containing protein, putative	0.00156396	0.457033	25.2133	25.1174	25.1055	24.7543	24.7182	24.5926	8	45.4	45.4	45.4	31.155	0	24.307	6	5	7	5	8	7	LmxM.30.1550.1-p1	3027	>LmxM.30.1550.1-p1 | transcript=LmxM.30.1550.1 | gene=LmxM.30.1550 | organism=Leishmania_mexicana_MHOM/GT/2001/U1103 | gene_product=Mitochondrial ribosomal protein L51 / S25 / CI-B8 domain containing protein, putative | transcript_product=Mitochondrial rib
LmxM.13.1040	subtilisin peptidase	0.00157098	-0.841841	28.2759	28.066	28.1164	29.1747	28.9088	28.9002	2	0.8	0.8	0.8	186.34	0.0098218	1.4785	1	1	2	1	1	1	LmxM.13.1040.1-p1	1047	>LmxM.13.1040.1-p1 | transcript=LmxM.13.1040.1 | gene=LmxM.13.1040 | organism=Leishmania_mexicana_MHOM/GT/2001/U1103 | gene_product=subtilisin peptidase | transcript_product=subtilisin peptidase | location=LmxM.13:326740-332025(-) | protein_length=1761 | s
LmxM.34.1990	U3 small nucleolar RNA-associated protein 6, putative	0.00158106	-0.450887	28.0243	27.9923	28.0243	28.55	28.3536	28.49	27	34.6	34.6	34.6	115.39	0	88.16	17	20	23	23	22	23	LmxM.34.1990.1-p1	3839	>LmxM.34.1990.1-p1 | transcript=LmxM.34.1990.1 | gene=LmxM.34.1990 | organism=Leishmania_mexicana_MHOM/GT/2001/U1103 | gene_product=U3 small nucleolar RNA-associated protein 6, putative | transcript_product=U3 small nucleolar RNA-associated protein 6, puta
LmxM.36.1020	hypothetical protein, conserved	0.00159424	0.532867	25.0935	24.9584	25.1214	24.4488	24.5105	24.6153	6	14.3	14.3	14.3	60.791	0	16.778	3	5	5	5	4	4	LmxM.36.1020.1-p1	4072	>LmxM.36.1020.1-p1 | transcript=LmxM.36.1020.1 | gene=LmxM.36.1020 | organism=Leishmania_mexicana_MHOM/GT/2001/U1103 | gene_product=hypothetical protein, conserved | transcript_product=hypothetical protein, conserved | location=LmxM.20:390790-392430(+) | p
LmxM.02.0290	Mitogen-activated kinase kinase kinase, putative	0.00160053	-0.585527	26.8858	26.6865	26.7645	27.4551	27.3578	27.2803	13	36.5	36.5	36.5	56.921	0	89.258	8	10	10	11	12	13	LmxM.02.0290.1-p1	103	>LmxM.02.0290.1-p1 | transcript=LmxM.02.0290.1 | gene=LmxM.02.0290 | organism=Leishmania_mexicana_MHOM/GT/2001/U1103 | gene_product=Mitogen-activated kinase kinase kinase, putative | transcript_product=Mitogen-activated kinase kinase kinase, putative | loc
LmxM.30.1270	p-glycoprotein e	0.00160253	0.337575	26.3273	26.4234	26.2926	26.0105	25.9738	26.0464	21	17.3	17.3	11	181.49	0	34.051	17	17	17	12	14	15	LmxM.30.1270.1-p1	3019	>LmxM.30.1270.1-p1 | transcript=LmxM.30.1270.1 | gene=LmxM.30.1270 | organism=Leishmania_mexicana_MHOM/GT/2001/U1103 | gene_product=p-glycoprotein e | transcript_product=p-glycoprotein e | location=LmxM.30:504115-509100(-) | protein_length=1661 | sequence_
LmxM.28.2460	ribosomal protein S29, putative	0.00161882	-0.625504	30.8534	30.6964	30.5844	31.3879	31.325	31.2979	5	59.6	59.6	59.6	6.6828	0	95.513	5	5	5	5	5	5	LmxM.28.2460.1-p1;LmxM.28.2205.1-p1	2689	>LmxM.28.2460.1-p1 | transcript=LmxM.28.2460.1 | gene=LmxM.28.2460 | organism=Leishmania_mexicana_MHOM/GT/2001/U1103 | gene_product=ribosomal protein S29, putative | transcript_product=ribosomal protein S29, putative | location=LmxM.28:947273-947446(+) | p
LmxM.33.0440	ribosomal protein S25	0.00162842	-0.598719	31.4083	31.2193	31.1783	31.9295	31.8081	31.8645	9	55.8	55.8	14.2	13.048	0	254.38	8	8	9	9	9	9	LmxM.33.0440.1-p1	3542	>LmxM.33.0440.1-p1 | transcript=LmxM.33.0440.1 | gene=LmxM.33.0440 | organism=Leishmania_mexicana_MHOM/GT/2001/U1103 | gene_product=ribosomal protein S25 | transcript_product=ribosomal protein S25 | location=LmxM.33:145468-145830(+) | protein_length=120 |
LmxM.19.1400	hypothetical protein, conserved	0.00163212	0.768021	29.3662	29.1459	29.0217	28.3869	28.4274	28.4154	17	73.7	73.7	73.7	25.776	0	123.93	13	16	15	13	16	17	LmxM.19.1400.1-p1	1579	>LmxM.19.1400.1-p1 | transcript=LmxM.19.1400.1 | gene=LmxM.19.1400 | organism=Leishmania_mexicana_MHOM/GT/2001/U1103 | gene_product=hypothetical protein, conserved | transcript_product=hypothetical protein, conserved | location=LmxM.19:578520-579206(+) | p
LmxM.11.0590	3-methylcrotonoyl-CoA carboxylase beta subunit, putative	0.00164577	0.504413	27.4707	27.2891	27.4073	26.9539	26.8142	26.8858	17	39.9	39.9	39.9	58.198	0	63.913	14	17	17	13	14	14	LmxM.11.0590.1-p1	894	>LmxM.11.0590.1-p1 | transcript=LmxM.11.0590.1 | gene=LmxM.11.0590 | organism=Leishmania_mexicana_MHOM/GT/2001/U1103 | gene_product=3-methylcrotonoyl-CoA carboxylase beta subunit, putative | transcript_product=3-methylcrotonoyl-CoA carboxylase beta subunit
LmxM.33.2470	ribosomal protein l35a, putative	0.0016521	-0.738849	31.8865	31.6713	31.5754	32.4823	32.3828	32.4847	14	57.6	57.6	57.6	16.454	0	65.911	13	12	13	13	14	14	LmxM.33.2470.1-p1;LmxM.10.0070.1-p1	789	>LmxM.33.2470.1-p1 | transcript=LmxM.33.2470.1 | gene=LmxM.33.2470 | organism=Leishmania_mexicana_MHOM/GT/2001/U1103 | gene_product=ribosomal protein l35a, putative | transcript_product=ribosomal protein l35a, putative | location=LmxM.33:904882-905316(-) |
LmxM.16.1600	eukaryotic translation initiation factor 4 gamma 3	0.00165624	-0.188873	28.0505	28.019	28.0505	28.2216	28.2714	28.1937	25	46.5	46.5	46.5	71.426	0	120.33	16	22	21	22	21	23	LmxM.16.1600.1-p1	1331	>LmxM.16.1600.1-p1 | transcript=LmxM.16.1600.1 | gene=LmxM.16.1600 | organism=Leishmania_mexicana_MHOM/GT/2001/U1103 | gene_product=eukaryotic translation initiation factor 4 gamma 3 | transcript_product=eukaryotic translation initiation factor 4 gamma 3 |
LmxM.34.3230	cystathione gamma lyase, putative	0.00165845	0.744808	32.2193	31.9117	31.947	31.2479	31.2869	31.3088	18	59.5	59.5	59.5	44.446	0	323.31	13	17	17	13	15	18	LmxM.34.3230.1-p1	3901	>LmxM.34.3230.1-p1 | transcript=LmxM.34.3230.1 | gene=LmxM.34.3230 | organism=Leishmania_mexicana_MHOM/GT/2001/U1103 | gene_product=cystathione gamma lyase, putative | transcript_product=cystathione gamma lyase, putative | location=LmxM.34:1241873-1243105(
LmxM.22.1320	flagellar attachment zone protein, putative (fragment)	0.00166845	0.713955	28.1214	27.965	27.9539	27.4394	27.17	27.2891	31	46.5	46.5	46.5	445.64	0	117.01	22	24	24	16	18	15	LmxM.22.1320.1-p1	1886	>LmxM.22.1320.1-p1 | transcript=LmxM.22.1320.1 | gene=LmxM.22.1320 | organism=Leishmania_mexicana_MHOM/GT/2001/U1103 | gene_product=flagellar attachment zone protein, putative (fragment) | transcript_product=flagellar attachment zone protein, putative (fra
LmxM.24.0250	ATP-dependent DEAD/H RNA helicase, putative	0.00167609	-0.489681	27.1015	26.9539	26.9977	27.5969	27.4314	27.4938	21	47.8	47.8	47.8	66.65	0	79.871	16	18	16	13	17	16	LmxM.24.0250.1-p1	2027	>LmxM.24.0250.1-p1 | transcript=LmxM.24.0250.1 | gene=LmxM.24.0250 | organism=Leishmania_mexicana_MHOM/GT/2001/U1103 | gene_product=ATP-dependent DEAD/H RNA helicase, putative | transcript_product=ATP-dependent DEAD/H RNA helicase, putative | location=LmxM
LmxM.03.0150	hypothetical protein, conserved	0.00167739	0.362506	24.824	24.7389	24.7338	24.4614	24.417	24.3307	5	20.3	20.3	20.3	35.428	0	10.436	4	5	5	3	4	4	LmxM.03.0150.1-p1	134	>LmxM.03.0150.1-p1 | transcript=LmxM.03.0150.1 | gene=LmxM.03.0150 | organism=Leishmania_mexicana_MHOM/GT/2001/U1103 | gene_product=hypothetical protein, conserved | transcript_product=hypothetical protein, conserved | location=LmxM.03:38089-39024(+) | pro
LmxM.20.1400	paralyzed flagella protein 16	0.00168752	-0.520781	27.9146	27.6865	27.7389	28.2891	28.2979	28.3153	17	46.3	46.3	46.3	55.163	0	104.43	12	13	13	15	15	16	LmxM.20.1400.1-p1	1664	>LmxM.20.1400.1-p1 | transcript=LmxM.20.1400.1 | gene=LmxM.20.1400 | organism=Leishmania_mexicana_MHOM/GT/2001/U1103 | gene_product=paralyzed flagella protein 16 | transcript_product=paralyzed flagella protein 16 | location=LmxM.20:3236511-3238043(+) | pro
LmxM.31.3650	hypothetical protein	0.00170377	-0.625663	24.5225	24.3712	24.2821	25.1055	24.9539	24.9933	6	18.2	18.2	18.2	39.133	0	25.195	4	4	6	4	4	4	LmxM.31.3650.1-p1;LmxM.32.3670.1-p1	3315	>LmxM.31.3650.1-p1 | transcript=LmxM.31.3650.1 | gene=LmxM.31.3650 | organism=Leishmania_mexicana_MHOM/GT/2001/U1103 | gene_product=hypothetical protein | transcript_product=hypothetical protein | location=1036_mexFOS1_13k16.p1kpIBF_87:2768-3856(-) | prote
LmxM.30.1500	hypothetical protein, conserved	0.00170465	0.718857	26.5898	26.3629	26.3222	25.792	25.6264	25.6998	13	16.6	16.6	16.6	120.22	0	61.464	10	12	13	10	9	10	LmxM.30.1500.1-p1	3026	>LmxM.30.1500.1-p1 | transcript=LmxM.30.1500.1 | gene=LmxM.30.1500 | organism=Leishmania_mexicana_MHOM/GT/2001/U1103 | gene_product=hypothetical protein, conserved | transcript_product=hypothetical protein, conserved | location=LmxM.30:704228-707674(-) | p
LmxM.36.5390	phosphoribosylpyrophosphate synthetase, putative	0.0017108	-0.443852	27.611	27.5609	27.7389	28.1312	28.0401	28.0711	13	44.1	44.1	44.1	39.304	0	38.012	9	10	10	10	11	13	LmxM.36.5390.1-p1	4315	>LmxM.36.5390.1-p1 | transcript=LmxM.36.5390.1 | gene=LmxM.36.5390 | organism=Leishmania_mexicana_MHOM/GT/2001/U1103 | gene_product=phosphoribosylpyrophosphate synthetase, putative | transcript_product=phosphoribosylpyrophosphate synthetase, putative | loc
LmxM.03.0160	ABC transporter protein, putative	0.00171113	-0.242215	28.5389	28.4314	28.4938	28.7357	28.7129	28.7421	32	46.7	46.7	46.7	82.403	0	170.32	27	27	30	28	28	30	LmxM.03.0160.1-p1	135	>LmxM.03.0160.1-p1 | transcript=LmxM.03.0160.1 | gene=LmxM.03.0160 | organism=Leishmania_mexicana_MHOM/GT/2001/U1103 | gene_product=ABC transporter protein, putative | transcript_product=ABC transporter protein, putative | location=LmxM.03:39893-42067(+) |
LmxM.19.0440	nucleosome assembly protein, putative	0.0017125	0.518759	30.1239	30.0217	29.9677	29.6216	29.4512	29.4842	17	54.5	54.5	54.5	39.825	0	260.58	16	16	16	14	16	16	LmxM.19.0440.1-p1	1527	>LmxM.19.0440.1-p1 | transcript=LmxM.19.0440.1 | gene=LmxM.19.0440 | organism=Leishmania_mexicana_MHOM/GT/2001/U1103 | gene_product=nucleosome assembly protein, putative | transcript_product=nucleosome assembly protein, putative | location=LmxM.19:172178-1
LmxM.07.0650	vacuolar-type Ca2+-ATPase, putative	0.00171448	0.747233	29.027	28.8799	28.8264	28.3239	28.0864	28.0813	30	34.9	34.9	7.1	123.65	0	203.44	27	27	28	20	21	24	LmxM.07.0650.1-p1	436	>LmxM.07.0650.1-p1 | transcript=LmxM.07.0650.1 | gene=LmxM.07.0650 | organism=Leishmania_mexicana_MHOM/GT/2001/U1103 | gene_product=vacuolar-type Ca2+-ATPase, putative | transcript_product=vacuolar-type Ca2+-ATPase, putative | location=LmxM.07:286595-28995
LmxM.21.1680	RNA-binding regulatory protein (pumilio family), putative	0.00174034	0.353036	23.391	23.4041	23.2821	22.976	23.0609	22.9812	3	6.7	6.7	6.7	63.602	0	4.083	2	3	2	1	2	2	LmxM.21.1680.1-p1	1796	>LmxM.21.1680.1-p1 | transcript=LmxM.21.1680.1 | gene=LmxM.21.1680 | organism=Leishmania_mexicana_MHOM/GT/2001/U1103 | gene_product=RNA-binding regulatory protein (pumilio family), putative | transcript_product=RNA-binding regulatory protein (pumilio famil
LmxM.34.1670	60S ribosomal protein L26, putative	0.00175539	-0.596464	31.0084	30.7771	30.7927	31.4967	31.3982	31.4727	14	54.5	54.5	54.5	16.234	0	89.603	12	13	12	13	12	13	LmxM.34.1670.1-p1;LmxM.24.2050.1-p1	3822	>LmxM.34.1670.1-p1 | transcript=LmxM.34.1670.1 | gene=LmxM.34.1670 | organism=Leishmania_mexicana_MHOM/GT/2001/U1103 | gene_product=60S ribosomal protein L26, putative | transcript_product=60S ribosomal protein L26, putative | location=LmxM.34:629778-63020
LmxM.05.0240	viscerotropic leishmaniasis antigen, putative	0.00175574	0.765221	26.3612	26.1965	26.2463	25.6676	25.4862	25.3545	5	28.8	28.8	28.8	123.24	0	12.784	4	4	5	4	4	3	LmxM.05.0240.1-p1;LmxM.05.0241.1-p1	254	>LmxM.05.0240.1-p1 | transcript=LmxM.05.0240.1 | gene=LmxM.05.0240 | organism=Leishmania_mexicana_MHOM/GT/2001/U1103 | gene_product=viscerotropic leishmaniasis antigen, putative | transcript_product=viscerotropic leishmaniasis antigen, putative | location=
LmxM.32.1150	pumilio protein, putative	0.00177123	-0.431163	28.8623	28.6629	28.7739	29.1866	29.1937	29.2123	31	43.8	43.8	43.8	92.224	0	264.9	24	28	30	28	30	30	LmxM.32.1150.1-p1	3395	>LmxM.32.1150.1-p1 | transcript=LmxM.32.1150.1 | gene=LmxM.32.1150 | organism=Leishmania_mexicana_MHOM/GT/2001/U1103 | gene_product=pumilio protein, putative | transcript_product=pumilio protein, putative | location=LmxM.32:418580-421108(+) | protein_lengt
LmxM.31.2090	hypothetical protein, conserved	0.00179328	0.138433	24.9271	24.8858	24.8904	24.7895	24.7492	24.7492	7	35.2	35.2	35.2	37.083	0	24.371	6	7	5	5	6	5	LmxM.31.2090.1-p1	3232	>LmxM.31.2090.1-p1 | transcript=LmxM.31.2090.1 | gene=LmxM.31.2090 | organism=Leishmania_mexicana_MHOM/GT/2001/U1103 | gene_product=hypothetical protein, conserved | transcript_product=hypothetical protein, conserved | location=LmxM.31:803784-804800(-) | p
LmxM.25.1010	2OG-Fe(II) oxygenase superfamily, putative	0.00180505	0.435019	27.3239	27.2353	27.3153	26.9539	26.8385	26.7771	14	46.6	46.6	46.6	48.133	0	47.237	9	13	12	10	12	13	LmxM.25.1010.1-p1	2175	>LmxM.25.1010.1-p1 | transcript=LmxM.25.1010.1 | gene=LmxM.25.1010 | organism=Leishmania_mexicana_MHOM/GT/2001/U1103 | gene_product=2OG-Fe(II) oxygenase superfamily, putative | transcript_product=2OG-Fe(II) oxygenase superfamily, putative | location=LmxM.2
LmxM.31.3880	hypothetical protein, conserved	0.00180575	-0.323123	23.7695	23.7182	23.7796	24.0526	24.0275	24.1565	3	11.1	11.1	11.1	38.171	0	5.3039	1	3	3	2	2	2	LmxM.31.3880.1-p1	3329	>LmxM.31.3880.1-p1 | transcript=LmxM.31.3880.1 | gene=LmxM.31.3880 | organism=Leishmania_mexicana_MHOM/GT/2001/U1103 | gene_product=hypothetical protein, conserved | transcript_product=hypothetical protein, conserved | location=LmxM.31:1473095-1474180(+) |
LmxM.30.0630	hypothetical protein, conserved	0.00180698	0.501444	25.7619	25.7492	25.6237	25.3135	25.1527	25.1642	14	18.9	18.9	18.9	107.47	0	27.332	10	13	12	11	11	8	LmxM.30.0630.1-p1	2985	>LmxM.30.0630.1-p1 | transcript=LmxM.30.0630.1 | gene=LmxM.30.0630 | organism=Leishmania_mexicana_MHOM/GT/2001/U1103 | gene_product=hypothetical protein, conserved | transcript_product=hypothetical protein, conserved | location=LmxM.30:238350-241259(-) | p
LmxM.19.0710	glycosomal malate dehydrogenase	0.0018132	0.623259	30.5844	30.393	30.4532	29.9677	29.7502	29.843	18	66.8	66.8	66.8	33.727	0	154.82	14	16	18	13	17	15	LmxM.19.0710.1-p1	1544	>LmxM.19.0710.1-p1 | transcript=LmxM.19.0710.1 | gene=LmxM.19.0710 | organism=Leishmania_mexicana_MHOM/GT/2001/U1103 | gene_product=glycosomal malate dehydrogenase | transcript_product=glycosomal malate dehydrogenase | location=LmxM.19:308739-309707(+) | p
LmxM.27.1220	hypothetical protein, conserved	0.00181601	0.541526	30.2422	30.2759	30.0609	29.6865	29.5898	29.6781	29	60.3	60.3	60.3	46.926	0	144.79	24	28	28	25	25	26	LmxM.27.1220.1-p1	2481	>LmxM.27.1220.1-p1 | transcript=LmxM.27.1220.1 | gene=LmxM.27.1220 | organism=Leishmania_mexicana_MHOM/GT/2001/U1103 | gene_product=hypothetical protein, conserved | transcript_product=hypothetical protein, conserved | location=LmxM.27:496031-497281(-) | p
LmxM.25.0670	epsin, putative	0.00182552	0.455944	28.4354	28.3494	28.2445	27.9428	27.8504	27.8682	19	40.5	40.5	40.5	70.621	0	98.018	18	17	18	14	15	16	LmxM.25.0670.1-p1	2159	>LmxM.25.0670.1-p1 | transcript=LmxM.25.0670.1 | gene=LmxM.25.0670 | organism=Leishmania_mexicana_MHOM/GT/2001/U1103 | gene_product=epsin, putative | transcript_product=epsin, putative | location=LmxM.25:225888-227795(-) | protein_length=635 | sequence_SO=
LmxM.21.0380	Protein of unknown function (DUF667), putative	0.00182886	-0.556912	26.8623	26.632	26.726	27.341	27.3239	27.2262	9	53	53	53	24.758	0	28.24	8	7	8	6	7	8	LmxM.21.0380.1-p1	1707	>LmxM.21.0380.1-p1 | transcript=LmxM.21.0380.1 | gene=LmxM.21.0380 | organism=Leishmania_mexicana_MHOM/GT/2001/U1103 | gene_product=Protein of unknown function (DUF667), putative | transcript_product=Protein of unknown function (DUF667), putative | locatio
LmxM.31.0630	AmmeMemoRadiSam system protein A/uncharacterized protein, PH0010 family, putative	0.00183773	0.733533	28.8173	28.632	28.4823	27.9539	27.9088	27.8682	11	57.5	57.5	57.5	20.802	0	149.5	9	10	10	10	11	11	LmxM.31.0630.1-p1	3144	>LmxM.31.0630.1-p1 | transcript=LmxM.31.0630.1 | gene=LmxM.31.0630 | organism=Leishmania_mexicana_MHOM/GT/2001/U1103 | gene_product=AmmeMemoRadiSam system protein A/uncharacterized protein, PH0010 family, putative | transcript_product=AmmeMemoRadiSam syste
LmxM.19.1250	peroxisome assembly protein, putative	0.00183925	0.498761	26.673	26.4999	26.515	26.1174	26.0874	25.9869	12	37.7	37.7	37.7	50.621	0	26.568	9	11	12	8	8	9	LmxM.19.1250.1-p1	1571	>LmxM.19.1250.1-p1 | transcript=LmxM.19.1250.1 | gene=LmxM.19.1250 | organism=Leishmania_mexicana_MHOM/GT/2001/U1103 | gene_product=peroxisome assembly protein, putative | transcript_product=peroxisome assembly protein, putative | location=LmxM.19:515719-5
LmxM.27.1450	CBF/Mak21 family, putative	0.00184204	-0.244946	27.6663	27.5682	27.611	27.8858	27.8264	27.8682	24	38.5	38.5	38.5	93.303	0	75.39	16	17	20	18	23	24	LmxM.27.1450.1-p1	2498	>LmxM.27.1450.1-p1 | transcript=LmxM.27.1450.1 | gene=LmxM.27.1450 | organism=Leishmania_mexicana_MHOM/GT/2001/U1103 | gene_product=CBF/Mak21 family, putative | transcript_product=CBF/Mak21 family, putative | location=LmxM.27:580517-583078(+) | protein_len
LmxM.33.0860	60S ribosomal protein L13a, putative	0.00186359	-0.721519	31.9814	31.6671	31.7573	32.5867	32.4847	32.4991	13	48.2	48.2	48.2	25.521	0	241.81	9	11	10	13	12	13	LmxM.33.0860.1-p1;LmxM.15.0200.1-p1	1180	>LmxM.33.0860.1-p1 | transcript=LmxM.33.0860.1 | gene=LmxM.33.0860 | organism=Leishmania_mexicana_MHOM/GT/2001/U1103 | gene_product=60S ribosomal protein L13a, putative | transcript_product=60S ribosomal protein L13a, putative | location=LmxM.33:362230-362
LmxM.30.1000	hypothetical protein, conserved	0.001875	0.343721	27.673	27.604	27.5315	27.2625	27.217	27.2979	30	33.9	33.9	33.9	121.37	0	83.292	24	27	28	21	23	21	LmxM.30.1000.1-p1	3003	>LmxM.30.1000.1-p1 | transcript=LmxM.30.1000.1 | gene=LmxM.30.1000 | organism=Leishmania_mexicana_MHOM/GT/2001/U1103 | gene_product=hypothetical protein, conserved | transcript_product=hypothetical protein, conserved | location=LmxM.30:370082-373453(-) | p
LmxM.22.1510	hypothetical protein, unknown function	0.00190927	0.792178	24.5926	24.3645	24.2961	23.5522	23.5754	23.7492	4	11.6	11.6	11.6	52.058	0	16.088	3	4	4	2	2	3	LmxM.22.1510.1-p1	1900	>LmxM.22.1510.1-p1 | transcript=LmxM.22.1510.1 | gene=LmxM.22.1510 | organism=Leishmania_mexicana_MHOM/GT/2001/U1103 | gene_product=hypothetical protein, unknown function | transcript_product=hypothetical protein, unknown function | location=LmxM.22:609494
LmxM.13.1610	Kinesin-13 5, putative	0.00191062	0.410111	28.5969	28.4707	28.4354	28.1214	28.0349	28.1164	19	30.5	30.5	29	80.483	0	122.41	16	18	19	15	17	16	LmxM.13.1610.1-p1	1082	>LmxM.13.1610.1-p1 | transcript=LmxM.13.1610.1 | gene=LmxM.13.1610 | organism=Leishmania_mexicana_MHOM/GT/2001/U1103 | gene_product=Kinesin-13 5, putative | transcript_product=Kinesin-13 5, putative | location=LmxM.13:567145-569319(-) | protein_length=724
LmxM.36.1260	fructose-1,6-bisphosphate aldolase	0.00191755	0.388672	32.4799	32.3489	32.3698	32.0184	31.947	32.0673	30	87.9	87.9	87.9	40.833	0	323.31	29	30	30	26	29	28	LmxM.36.1260.1-p1	4082	>LmxM.36.1260.1-p1 | transcript=LmxM.36.1260.1 | gene=LmxM.36.1260 | organism=Leishmania_mexicana_MHOM/GT/2001/U1103 | gene_product=fructose-1,6-bisphosphate aldolase | transcript_product=fructose-1,6-bisphosphate aldolase | location=LmxM.20:456180-457295(
LmxM.22.1280	hypothetical protein, unknown function	0.00192493	-0.748487	26.604	26.2891	26.5754	27.2803	27.2353	27.1984	11	45.8	45.8	45.8	40.322	0	64.016	9	10	9	11	11	11	LmxM.22.1280.1-p1	1883	>LmxM.22.1280.1-p1 | transcript=LmxM.22.1280.1 | gene=LmxM.22.1280 | organism=Leishmania_mexicana_MHOM/GT/2001/U1103 | gene_product=hypothetical protein, unknown function | transcript_product=hypothetical protein, unknown function | location=LmxM.22:509993
LmxM.15.1480	cAMP specific phosphodiesterase, putative	0.00193661	-0.987459	27.1984	26.7517	27.1015	27.9869	27.9923	28.0349	23	26.8	26.8	8.3	102.7	0	63.605	18	16	17	22	23	22	LmxM.15.1480.1-p1	1249	>LmxM.15.1480.1-p1 | transcript=LmxM.15.1480.1 | gene=LmxM.15.1480 | organism=Leishmania_mexicana_MHOM/GT/2001/U1103 | gene_product=cAMP specific phosphodiesterase, putative | transcript_product=cAMP specific phosphodiesterase, putative | location=LmxM.15:
LmxM.22.1110	dynein heavy chain, cytosolic, putative	0.00193821	0.503705	26.4661	26.524	26.341	25.8528	25.9933	25.9738	18	3.8	3.8	3.8	623.24	0	12.816	13	10	16	4	6	7	LmxM.22.1110.1-p1	1873	>LmxM.22.1110.1-p1 | transcript=LmxM.22.1110.1 | gene=LmxM.22.1110 | organism=Leishmania_mexicana_MHOM/GT/2001/U1103 | gene_product=dynein heavy chain, cytosolic, putative | transcript_product=dynein heavy chain, cytosolic, putative | location=LmxM.22:4423
LmxM.33.3820	TPR repeat, putative	0.00194377	0.43579	28.4314	28.3536	28.3066	27.8385	27.9428	28.003	17	61.2	61.2	61.2	31.595	0	142.9	15	15	17	14	13	13	LmxM.33.3820.1-p1	3695	>LmxM.33.3820.1-p1 | transcript=LmxM.33.3820.1 | gene=LmxM.33.3820 | organism=Leishmania_mexicana_MHOM/GT/2001/U1103 | gene_product=TPR repeat, putative | transcript_product=TPR repeat, putative | location=LmxM.33:1442046-1442915(+) | protein_length=289 |
LmxM.26.1940	Thioesterase-like superfamily, putative	0.00199346	0.501899	26.7645	26.5638	26.6458	26.228	26.0955	26.1449	11	51.1	51.1	51.1	38.642	0	160.29	7	9	11	7	11	11	LmxM.26.1940.1-p1	2364	>LmxM.26.1940.1-p1 | transcript=LmxM.26.1940.1 | gene=LmxM.26.1940 | organism=Leishmania_mexicana_MHOM/GT/2001/U1103 | gene_product=Thioesterase-like superfamily, putative | transcript_product=Thioesterase-like superfamily, putative | location=LmxM.26:6970
LmxM.21.0845	hypoxanthine-guanine phosphoribosyltransferase	0.00200018	-0.508759	28.4354	28.249	28.2625	28.8974	28.805	28.7708	8	41.7	41.7	41.7	23.499	0	85.819	8	8	8	8	8	8	LmxM.21.0845.1-p1	1742	>LmxM.21.0845.1-p1 | transcript=LmxM.21.0845.1 | gene=LmxM.21.0845 | organism=Leishmania_mexicana_MHOM/GT/2001/U1103 | gene_product=hypoxanthine-guanine phosphoribosyltransferase | transcript_product=hypoxanthine-guanine phosphoribosyltransferase | locatio
LmxM.11.0890	hypothetical protein, conserved	0.0020002	-0.619478	26.143	25.8834	25.9606	26.673	26.5404	26.632	15	24.5	24.5	24.5	106.15	0	53.3	11	12	12	13	12	14	LmxM.11.0890.1-p1	913	>LmxM.11.0890.1-p1 | transcript=LmxM.11.0890.1 | gene=LmxM.11.0890 | organism=Leishmania_mexicana_MHOM/GT/2001/U1103 | gene_product=hypothetical protein, conserved | transcript_product=hypothetical protein, conserved | location=LmxM.11:345909-348932(+) | p
LmxM.31.2010	cysteine peptidase, Clan CA, family C2, putative	0.0020395	-0.931413	22.1111	22.1238	22.2419	22.882	23.3101	23.0789	2	12.9	12.9	12.9	32.685	0	5.1284	1	2	2	1	2	2	LmxM.31.2010.1-p1	3226	>LmxM.31.2010.1-p1 | transcript=LmxM.31.2010.1 | gene=LmxM.31.2010 | organism=Leishmania_mexicana_MHOM/GT/2001/U1103 | gene_product=cysteine peptidase, Clan CA, family C2, putative | transcript_product=cysteine peptidase, Clan CA, family C2, putative | loc
LmxM.13.1000	hypothetical protein, conserved	0.00205144	-0.514541	28.3578	28.2759	28.1652	28.8173	28.8355	28.6898	20	59.3	59.3	59.3	49.796	0	142.73	17	20	19	18	17	18	LmxM.13.1000.1-p1	1045	>LmxM.13.1000.1-p1 | transcript=LmxM.13.1000.1 | gene=LmxM.13.1000 | organism=Leishmania_mexicana_MHOM/GT/2001/U1103 | gene_product=hypothetical protein, conserved | transcript_product=hypothetical protein, conserved | location=LmxM.13:315843-317231(-) | p
LmxM.15.0930	calmodulin-like protein	0.00205368	-0.732049	25.8741	25.673	25.6292	26.3324	26.4661	26.574	8	55.6	55.6	55.6	20.492	0	51.623	7	8	8	7	8	7	LmxM.15.0930.1-p1	1215	>LmxM.15.0930.1-p1 | transcript=LmxM.15.0930.1 | gene=LmxM.15.0930 | organism=Leishmania_mexicana_MHOM/GT/2001/U1103 | gene_product=calmodulin-like protein | transcript_product=calmodulin-like protein | location=LmxM.15:375825-376394(-) | protein_length=18
LmxM.26.2340	60S ribosomal protein L35, putative	0.00208036	-0.777786	31.7494	31.4483	31.4629	32.4259	32.2619	32.3061	8	41.7	41.7	41.7	15.191	0	51.465	7	7	7	8	8	8	LmxM.26.2340.1-p1;LmxM.26.2330.1-p1	2384	>LmxM.26.2340.1-p1 | transcript=LmxM.26.2340.1 | gene=LmxM.26.2340 | organism=Leishmania_mexicana_MHOM/GT/2001/U1103 | gene_product=60S ribosomal protein L35, putative | transcript_product=60S ribosomal protein L35, putative | location=LmxM.26:877115-87749
LmxM.24.2080	40S ribosomal protein S8, putative	0.00208394	-0.69054	32.5109	32.2048	32.3223	32.9966	32.9983	33.1146	14	55.5	55.5	55.5	24.686	0	254.43	11	11	13	13	14	13	LmxM.24.2080.1-p1;LmxM.24.2070.1-p1	2111	>LmxM.24.2080.1-p1 | transcript=LmxM.24.2080.1 | gene=LmxM.24.2080 | organism=Leishmania_mexicana_MHOM/GT/2001/U1103 | gene_product=40S ribosomal protein S8, putative | transcript_product=40S ribosomal protein S8, putative | location=LmxM.24:765009-765665(
LmxM.06.0870	protein arginine n-methyltransferase 7	0.00210094	-0.523292	27.7581	27.6595	27.5165	28.1937	28.1214	28.189	15	36.1	36.1	36.1	48.397	0	57.105	8	11	10	11	14	14	LmxM.06.0870.1-p1	362	>LmxM.06.0870.1-p1 | transcript=LmxM.06.0870.1 | gene=LmxM.06.0870 | organism=Leishmania_mexicana_MHOM/GT/2001/U1103 | gene_product=protein arginine n-methyltransferase 7 | transcript_product=protein arginine n-methyltransferase 7 | location=LmxM.06:350308
LmxM.08_29.2440	35-cyclic nucleotide phosphodiesterase, putative	0.00210775	-0.840077	26.1273	25.7441	25.8858	26.8385	26.726	26.7129	16	33.1	33.1	33.1	80.278	0	36.204	6	5	9	13	14	14	LmxM.08_29.2440.1-p1	673	>LmxM.08_29.2440.1-p1 | transcript=LmxM.08_29.2440.1 | gene=LmxM.08_29.2440 | organism=Leishmania_mexicana_MHOM/GT/2001/U1103 | gene_product=35-cyclic nucleotide phosphodiesterase, putative | transcript_product=35-cyclic nucleotide phosphodiesterase, p
LmxM.19.1290	SPFH domain / Band 7 family, putative	0.00211905	0.791081	27.9923	27.6595	27.7517	27.0401	27.0813	26.9088	12	56.2	56.2	56.2	30.798	0	77.581	10	12	10	9	9	11	LmxM.19.1290.1-p1	1574	>LmxM.19.1290.1-p1 | transcript=LmxM.19.1290.1 | gene=LmxM.19.1290 | organism=Leishmania_mexicana_MHOM/GT/2001/U1103 | gene_product=SPFH domain / Band 7 family, putative | transcript_product=SPFH domain / Band 7 family, putative | location=LmxM.19:523989-5
LmxM.27.1000	TatD related DNase, putative	0.00212405	0.803113	24.7895	24.4614	24.5404	23.6865	23.8191	23.8764	6	24	24	24	42.299	0	28.372	3	6	6	3	3	3	LmxM.27.1000.1-p1	2466	>LmxM.27.1000.1-p1 | transcript=LmxM.27.1000.1 | gene=LmxM.27.1000 | organism=Leishmania_mexicana_MHOM/GT/2001/U1103 | gene_product=TatD related DNase, putative | transcript_product=TatD related DNase, putative | location=LmxM.27:413195-414334(-) | protein
LmxM.32.3230	60S ribosomal protein L44	0.00212633	-0.595542	31.6756	31.5933	31.4032	32.2019	32.1208	32.1361	9	46.2	46.2	46.2	12.297	0	91.51	7	9	9	7	8	8	LmxM.32.3230.1-p1;LmxM.13.1670.1-p1	1087	>LmxM.32.3230.1-p1 | transcript=LmxM.32.3230.1 | gene=LmxM.32.3230 | organism=Leishmania_mexicana_MHOM/GT/2001/U1103 | gene_product=60S ribosomal protein L44 | transcript_product=60S ribosomal protein L44 | location=LmxM.32:1395336-1395656(+) | protein_len
LmxM.08_29.2570	serine/threonine-protein kinase, putative	0.00214321	0.727464	29.7096	29.5109	29.5033	28.995	28.7292	28.8173	23	48.7	48.7	48.7	56.248	0	185.45	22	22	21	16	17	18	LmxM.08_29.2570.1-p1	683	>LmxM.08_29.2570.1-p1 | transcript=LmxM.08_29.2570.1 | gene=LmxM.08_29.2570 | organism=Leishmania_mexicana_MHOM/GT/2001/U1103 | gene_product=serine/threonine-protein kinase, putative | transcript_product=serine/threonine-protein kinase, putative | location
LmxM.34.3870	nucleoside diphosphate kinase, putative	0.00214437	-0.692399	24.8385	24.6264	24.5225	25.3376	25.417	25.3101	6	24.6	24.6	24.6	37.054	0	11.793	4	4	3	5	6	6	LmxM.34.3870.1-p1	3932	>LmxM.34.3870.1-p1 | transcript=LmxM.34.3870.1 | gene=LmxM.34.3870 | organism=Leishmania_mexicana_MHOM/GT/2001/U1103 | gene_product=nucleoside diphosphate kinase, putative | transcript_product=nucleoside diphosphate kinase, putative | location=LmxM.34:1435
LmxM.16.0770	hypothetical protein, conserved	0.0021508	0.489118	25.5898	25.6513	25.5045	25.1642	25.1293	24.9847	10	23.7	23.7	23.7	61.746	0	20.696	9	10	9	6	9	7	LmxM.16.0770.1-p1	1289	>LmxM.16.0770.1-p1 | transcript=LmxM.16.0770.1 | gene=LmxM.16.0770 | organism=Leishmania_mexicana_MHOM/GT/2001/U1103 | gene_product=hypothetical protein, conserved | transcript_product=hypothetical protein, conserved | location=LmxM.16:266541-268292(-) | p
LmxM.10.0100	SRP40, C-terminal domain containing protein, putative	0.00217887	-0.778417	25.8764	25.6125	25.6096	26.5898	26.4862	26.3578	4	22.7	22.7	22.7	28.205	0	14.967	4	4	4	4	4	4	LmxM.10.0100.1-p1	790	>LmxM.10.0100.1-p1 | transcript=LmxM.10.0100.1 | gene=LmxM.10.0100 | organism=Leishmania_mexicana_MHOM/GT/2001/U1103 | gene_product=SRP40, C-terminal domain containing protein, putative | transcript_product=SRP40, C-terminal domain containing protein, puta
LmxM.30.3110	Flagellum attachment zone protein 14	0.00221217	0.498646	27.9484	27.8324	27.7195	27.3828	27.3324	27.2891	25	32.3	32.3	32.3	95.964	0	90.203	22	21	20	16	20	17	LmxM.30.3110.1-p1	3097	>LmxM.30.3110.1-p1 | transcript=LmxM.30.3110.1 | gene=LmxM.30.3110 | organism=Leishmania_mexicana_MHOM/GT/2001/U1103 | gene_product=Flagellum attachment zone protein 14 | transcript_product=Flagellum attachment zone protein 14 | location=LmxM.30:1410289-14
LmxM.34.4700	Kinesin-13 6, putative	0.00222771	-0.27187	27.141	27.0401	27.0505	27.3153	27.391	27.341	18	43.5	43.5	43.5	53.216	0	41.278	14	16	13	13	17	17	LmxM.34.4700.1-p1	3978	>LmxM.34.4700.1-p1 | transcript=LmxM.34.4700.1 | gene=LmxM.34.4700 | organism=Leishmania_mexicana_MHOM/GT/2001/U1103 | gene_product=Kinesin-13 6, putative | transcript_product=Kinesin-13 6, putative | location=LmxM.34:1735188-1736630(+) | protein_length=48
LmxM.26.1010	hypothetical protein, conserved	0.00227584	0.409334	26.8623	26.7645	26.6595	26.3679	26.3427	26.3477	12	43.4	43.4	43.4	45.921	0	43.943	9	11	12	10	10	11	LmxM.26.1010.1-p1	2319	>LmxM.26.1010.1-p1 | transcript=LmxM.26.1010.1 | gene=LmxM.26.1010 | organism=Leishmania_mexicana_MHOM/GT/2001/U1103 | gene_product=hypothetical protein, conserved | transcript_product=hypothetical protein, conserved | location=LmxM.26:290314-291546(-) | p
LmxM.13.1520	ATPase family associated with various cellular activities (AAA), putative	0.00227875	-0.791951	25.6264	25.391	25.7234	26.2607	26.4024	26.4536	20	32.7	32.7	32.7	104.19	0	41	8	9	12	16	17	18	LmxM.13.1520.1-p1	1075	>LmxM.13.1520.1-p1 | transcript=LmxM.13.1520.1 | gene=LmxM.13.1520 | organism=Leishmania_mexicana_MHOM/GT/2001/U1103 | gene_product=ATPase family associated with various cellular activities (AAA), putative | transcript_product=ATPase family associated with
LmxM.20.0650	rRNA biogenesis protein-like protein	0.00229008	-0.471121	26.8623	26.8504	26.7517	27.391	27.2979	27.189	23	37	37	37	80.994	0	60.8	17	19	21	21	23	21	LmxM.20.0650.1-p1	1630	>LmxM.20.0650.1-p1 | transcript=LmxM.20.0650.1 | gene=LmxM.20.0650 | organism=Leishmania_mexicana_MHOM/GT/2001/U1103 | gene_product=rRNA biogenesis protein-like protein | transcript_product=rRNA biogenesis protein-like protein | location=LmxM.20:2870540-28
LmxM.29.3500	S-adenosylmethionine synthetase	0.00229436	-0.257256	30.8004	30.8608	30.7613	31.0414	31.0414	31.1115	29	62.5	62.5	62.5	43.128	0	323.31	23	25	27	25	28	28	LmxM.29.3500.1-p1	2936	>LmxM.29.3500.1-p1 | transcript=LmxM.29.3500.1 | gene=LmxM.29.3500 | organism=Leishmania_mexicana_MHOM/GT/2001/U1103 | gene_product=S-adenosylmethionine synthetase | transcript_product=S-adenosylmethionine synthetase | location=LmxM.29:1260821-1261999(+) |
LmxM.29.3390	CAS/CSE/importin domain protein, putative	0.00229949	0.310581	27.9146	27.9316	27.9428	27.5315	27.673	27.6527	28	38.7	38.7	38.7	108.1	0	130.8	22	23	26	21	22	24	LmxM.29.3390.1-p1	2930	>LmxM.29.3390.1-p1 | transcript=LmxM.29.3390.1 | gene=LmxM.29.3390 | organism=Leishmania_mexicana_MHOM/GT/2001/U1103 | gene_product=CAS/CSE/importin domain protein, putative | transcript_product=CAS/CSE/importin domain protein, putative | location=LmxM.29:
LmxM.08.0200	Inositol phosphosphingolipids phospholipase C	0.00229985	0.425227	26.7517	26.726	26.632	26.3376	26.1795	26.317	13	34.3	34.3	34.3	70.993	0	118.68	8	13	12	11	13	12	LmxM.08.0200.1-p1	483	>LmxM.08.0200.1-p1 | transcript=LmxM.08.0200.1 | gene=LmxM.08.0200 | organism=Leishmania_mexicana_MHOM/GT/2001/U1103 | gene_product=Inositol phosphosphingolipids phospholipase C | transcript_product=Inositol phosphosphingolipids phospholipase C | location=
LmxM.31.3710	hypothetical protein, conserved	0.002303	-0.534687	24.0691	23.9316	23.867	24.4614	24.5869	24.4234	2	16.3	16.3	16.3	15.013	0.001511	2.6929	2	2	2	1	1	1	LmxM.31.3710.1-p1	3317	>LmxM.31.3710.1-p1 | transcript=LmxM.31.3710.1 | gene=LmxM.31.3710 | organism=Leishmania_mexicana_MHOM/GT/2001/U1103 | gene_product=hypothetical protein, conserved | transcript_product=hypothetical protein, conserved | location=LmxM.31:1431442-1431849(+) |
LmxM.26.0660	protein disulfide isomerase, putative	0.00230467	0.299236	30.0737	30.1115	29.9677	29.7533	29.7421	29.7597	26	71.2	71.2	71.2	40.947	0	172.52	23	25	25	24	24	26	LmxM.26.0660.1-p1	2301	>LmxM.26.0660.1-p1 | transcript=LmxM.26.0660.1 | gene=LmxM.26.0660 | organism=Leishmania_mexicana_MHOM/GT/2001/U1103 | gene_product=protein disulfide isomerase, putative | transcript_product=protein disulfide isomerase, putative | location=LmxM.26:173083-1
LmxM.06.1050	protein disulfide isomerase	0.00232351	0.413218	29.1459	29.1652	29.0057	28.7517	28.6865	28.6389	8	54.9	54.9	54.9	14.982	0	186	5	6	6	3	4	5	LmxM.06.1050.1-p1	375	>LmxM.06.1050.1-p1 | transcript=LmxM.06.1050.1 | gene=LmxM.06.1050 | organism=Leishmania_mexicana_MHOM/GT/2001/U1103 | gene_product=protein disulfide isomerase | transcript_product=protein disulfide isomerase | location=LmxM.06:411835-412236(+) | protein_l
LmxM.19.0680	Flagellum attachment zone protein 7	0.00232478	0.645744	29.4842	29.3303	29.2957	28.8682	28.6251	28.6798	53	51.4	51.4	36.9	125.78	0	282.32	43	46	46	36	36	34	LmxM.19.0680.1-p1	1541	>LmxM.19.0680.1-p1 | transcript=LmxM.19.0680.1 | gene=LmxM.19.0680 | organism=Leishmania_mexicana_MHOM/GT/2001/U1103 | gene_product=Flagellum attachment zone protein 7 | transcript_product=Flagellum attachment zone protein 7 | location=LmxM.19:283443-28682
LmxM.30.0680	C2 domain containing protein, putative	0.00235627	0.2163	26.4908	26.5389	26.4488	26.2553	26.3118	26.2625	9	36.2	36.2	36.2	32.313	0	28.454	4	6	7	5	7	9	LmxM.30.0680.1-p1	2988	>LmxM.30.0680.1-p1 | transcript=LmxM.30.0680.1 | gene=LmxM.30.0680 | organism=Leishmania_mexicana_MHOM/GT/2001/U1103 | gene_product=C2 domain containing protein, putative | transcript_product=C2 domain containing protein, putative | location=LmxM.30:260764
LmxM.14.1440	cytoskeleton associated protein, putative	0.00235669	0.191824	30.9045	30.8309	30.8534	30.7047	30.6458	30.6629	38	37.9	37.9	37.9	108.73	0	323.31	29	35	38	28	33	33	LmxM.14.1440.1-p1	1164	>LmxM.14.1440.1-p1 | transcript=LmxM.14.1440.1 | gene=LmxM.14.1440 | organism=Leishmania_mexicana_MHOM/GT/2001/U1103 | gene_product=cytoskeleton associated protein, putative | transcript_product=cytoskeleton associated protein, putative | location=LmxM.14:
LmxM.29.0380	phosphatase 2C, putative	0.00235682	0.401965	28.2445	28.2308	28.2935	27.9259	27.7453	27.8916	16	49.5	49.5	49.5	41.789	0	214.58	16	15	15	14	14	14	LmxM.29.0380.1-p1	2761	>LmxM.29.0380.1-p1 | transcript=LmxM.29.0380.1 | gene=LmxM.29.0380 | organism=Leishmania_mexicana_MHOM/GT/2001/U1103 | gene_product=phosphatase 2C, putative | transcript_product=phosphatase 2C, putative | location=LmxM.29:121375-122529(-) | protein_length=
LmxM.02.0660	Nop14-like family, putative	0.00235759	-0.670825	29.94	29.8755	29.7129	30.6544	30.4334	30.4532	26	39.2	39.2	39.2	102.26	0	73.377	18	22	21	19	22	23	LmxM.02.0660.1-p1	122	>LmxM.02.0660.1-p1 | transcript=LmxM.02.0660.1 | gene=LmxM.02.0660 | organism=Leishmania_mexicana_MHOM/GT/2001/U1103 | gene_product=Nop14-like family, putative | transcript_product=Nop14-like family, putative | location=LmxM.02:272118-274910(+) | protein_l
LmxM.07.0670	Qa-SNARE protein, putative	0.00236059	0.319138	26.4154	26.2696	26.3477	26.0359	25.9869	26.0526	4	41.4	41.4	41.4	18.289	0	25.555	3	4	3	4	4	4	LmxM.07.0670.1-p1	438	>LmxM.07.0670.1-p1 | transcript=LmxM.07.0670.1 | gene=LmxM.07.0670 | organism=Leishmania_mexicana_MHOM/GT/2001/U1103 | gene_product=Qa-SNARE protein, putative | transcript_product=Qa-SNARE protein, putative | location=LmxM.07:296845-297354(+) | protein_len
LmxM.33.0110	adenylate kinase, putative	0.00239751	-0.255928	29.099	28.9814	29.0057	29.3044	29.2825	29.267	18	78.9	78.9	78.9	24.529	0	181.62	17	18	18	17	18	18	LmxM.33.0110.1-p1	3517	>LmxM.33.0110.1-p1 | transcript=LmxM.33.0110.1 | gene=LmxM.33.0110 | organism=Leishmania_mexicana_MHOM/GT/2001/U1103 | gene_product=adenylate kinase, putative | transcript_product=adenylate kinase, putative | location=LmxM.33:35997-36653(+) | protein_lengt
LmxM.31.1930	hypothetical protein, conserved	0.00239798	-0.648952	24.2535	24.0105	24.1946	24.9225	24.7492	24.7338	5	8.7	8.7	8.7	84.735	0	16.69	3	3	3	4	5	4	LmxM.31.1930.1-p1	3219	>LmxM.31.1930.1-p1 | transcript=LmxM.31.1930.1 | gene=LmxM.31.1930 | organism=Leishmania_mexicana_MHOM/GT/2001/U1103 | gene_product=hypothetical protein, conserved | transcript_product=hypothetical protein, conserved | location=LmxM.31:748217-750571(-) | p
LmxM.31.1580	phosphomannose isomerase, putative	0.00245893	0.626438	27.8916	27.7517	27.7517	27.3153	27.1604	27.0401	13	33.5	33.5	33.5	46.542	0	68.829	12	12	13	13	10	11	LmxM.31.1580.1-p1	3198	>LmxM.31.1580.1-p1 | transcript=LmxM.31.1580.1 | gene=LmxM.31.1580 | organism=Leishmania_mexicana_MHOM/GT/2001/U1103 | gene_product=phosphomannose isomerase, putative | transcript_product=phosphomannose isomerase, putative | location=LmxM.31:610706-611971(
LmxM.02.0740	peptidyl dipeptidase, putative	0.00247073	0.471997	30.5844	30.4032	30.4234	30.0737	29.94	29.9814	33	53.1	53.1	53.1	76.626	0	323.31	28	33	32	27	30	29	LmxM.02.0740.1-p1	126	>LmxM.02.0740.1-p1 | transcript=LmxM.02.0740.1 | gene=LmxM.02.0740 | organism=Leishmania_mexicana_MHOM/GT/2001/U1103 | gene_product=peptidyl dipeptidase, putative | transcript_product=peptidyl dipeptidase, putative | location=LmxM.02:292757-294793(+) | pro
LmxM.22.1010	UDP-galactose transporter, putative	0.00247515	0.257392	25.9473	26.0254	26.0041	25.7945	25.6998	25.7103	9	19.9	19.9	19.9	61.966	0	32.706	7	8	8	8	8	7	LmxM.22.1010.1-p1	1866	>LmxM.22.1010.1-p1 | transcript=LmxM.22.1010.1 | gene=LmxM.22.1010 | organism=Leishmania_mexicana_MHOM/GT/2001/U1103 | gene_product=UDP-galactose transporter, putative | transcript_product=UDP-galactose transporter, putative | location=LmxM.22:403942-40570
LmxM.28.1940	divalent cation transporter, putative	0.0024794	-0.331046	28.1459	28.0401	27.9814	28.4032	28.3828	28.3745	22	42.8	42.8	42.8	72.584	0	125.87	21	20	19	20	20	21	LmxM.28.1940.1-p1	2673	>LmxM.28.1940.1-p1 | transcript=LmxM.28.1940.1 | gene=LmxM.28.1940 | organism=Leishmania_mexicana_MHOM/GT/2001/U1103 | gene_product=divalent cation transporter, putative | transcript_product=divalent cation transporter, putative | location=LmxM.28:741133-7
LmxM.36.6920	Ribosomal protein L1p/L10e family, putative	0.00248277	-0.526316	27.3066	27.0711	27.1015	27.7325	27.6527	27.673	13	53.7	53.7	53.7	29.901	0	33.218	8	11	11	10	11	12	LmxM.36.6920.1-p1	4397	>LmxM.36.6920.1-p1 | transcript=LmxM.36.6920.1 | gene=LmxM.36.6920 | organism=Leishmania_mexicana_MHOM/GT/2001/U1103 | gene_product=Ribosomal protein L1p/L10e family, putative | transcript_product=Ribosomal protein L1p/L10e family, putative | location=LmxM
LmxM.04.0680	ubiquitin-conjugating enzyme E2, putative	0.00248329	0.23006	28.1312	28.0243	28.0557	27.8623	27.8203	27.8385	9	59.5	59.5	59.5	17.05	0	39.089	8	8	8	8	7	9	LmxM.04.0680.1-p1	211	>LmxM.04.0680.1-p1 | transcript=LmxM.04.0680.1 | gene=LmxM.04.0680 | organism=Leishmania_mexicana_MHOM/GT/2001/U1103 | gene_product=ubiquitin-conjugating enzyme E2, putative | transcript_product=ubiquitin-conjugating enzyme E2, putative | location=LmxM.04:
LmxM.32.0080	hypothetical protein, conserved	0.00248366	0.680809	24.7338	24.6649	24.4425	24.002	23.8385	23.9584	3	23.3	23.3	23.3	20.66	0	12.883	3	3	3	3	3	3	LmxM.32.0080.1-p1	3339	>LmxM.32.0080.1-p1 | transcript=LmxM.32.0080.1 | gene=LmxM.32.0080 | organism=Leishmania_mexicana_MHOM/GT/2001/U1103 | gene_product=hypothetical protein, conserved | transcript_product=hypothetical protein, conserved | location=LmxM.32:16814-17356(-) | pro
LmxM.19.1150	hypothetical protein, conserved	0.00248375	0.60389	26.3444	26.4457	26.2589	25.824	25.604	25.8093	15	8.1	8.1	8.1	288.2	0	25.578	10	11	13	4	2	5	LmxM.19.1150.1-p1	1566	>LmxM.19.1150.1-p1 | transcript=LmxM.19.1150.1 | gene=LmxM.19.1150 | organism=Leishmania_mexicana_MHOM/GT/2001/U1103 | gene_product=hypothetical protein, conserved | transcript_product=hypothetical protein, conserved | location=LmxM.19:473272-481239(+) | p
LmxM.30.0560	mevalonate kinase, putative	0.00248838	-0.480424	28.7129	28.4862	28.5389	29.0914	29.027	29.0609	17	53.4	53.4	53.4	38.354	0	88.626	16	14	17	14	16	16	LmxM.30.0560.1-p1	2980	>LmxM.30.0560.1-p1 | transcript=LmxM.30.0560.1 | gene=LmxM.30.0560 | organism=Leishmania_mexicana_MHOM/GT/2001/U1103 | gene_product=mevalonate kinase, putative | transcript_product=mevalonate kinase, putative | location=LmxM.30:214236-215294(-) | protein_l
LmxM.19.0770	SNARE protein, putative	0.00249174	0.799952	26.0359	25.8264	25.8191	25.2821	24.9847	25.0148	8	37	37	37	25.971	0	14.402	7	7	7	6	5	6	LmxM.19.0770.1-p1	1550	>LmxM.19.0770.1-p1 | transcript=LmxM.19.0770.1 | gene=LmxM.19.0770 | organism=Leishmania_mexicana_MHOM/GT/2001/U1103 | gene_product=SNARE protein, putative | transcript_product=SNARE protein, putative | location=LmxM.19:325746-326453(+) | protein_length=23
LmxM.16.1660	Flagellar Member 3	0.00251302	0.525926	27.0084	27.0609	26.8858	26.4999	26.3444	26.533	15	29.1	29.1	29.1	429.32	0	26.39	9	13	10	9	9	8	LmxM.16.1660.1-p1	1335	>LmxM.16.1660.1-p1 | transcript=LmxM.16.1660.1 | gene=LmxM.16.1660 | organism=Leishmania_mexicana_MHOM/GT/2001/U1103 | gene_product=Flagellar Member 3 | transcript_product=Flagellar Member 3 | location=LmxM.16:673336-684918(+) | protein_length=3826 | seque
LmxM.24.2260	notchless homolog, putative	0.00251905	-0.534852	24.3844	24.317	24.5045	24.824	24.976	25.0105	6	19.5	19.5	19.5	58.526	0	14.759	3	4	4	3	6	5	LmxM.24.2260.1-p1	2122	>LmxM.24.2260.1-p1 | transcript=LmxM.24.2260.1 | gene=LmxM.24.2260 | organism=Leishmania_mexicana_MHOM/GT/2001/U1103 | gene_product=notchless homolog, putative | transcript_product=notchless homolog, putative | location=LmxM.24:818373-819941(-) | protein_l
LmxM.34.0860	hypothetical protein, conserved	0.00252852	-0.987415	23.4923	23.5165	23.7077	24.8191	24.4298	24.4298	5	16.4	16.4	16.4	46.341	0	5.7444	3	4	5	4	4	5	LmxM.34.0860.1-p1	3771	>LmxM.34.0860.1-p1 | transcript=LmxM.34.0860.1 | gene=LmxM.34.0860 | organism=Leishmania_mexicana_MHOM/GT/2001/U1103 | gene_product=hypothetical protein, conserved | transcript_product=hypothetical protein, conserved | location=LmxM.34:319655-320935(+) | p
LmxM.36.1370	Valosin-containing protein, putative	0.00252962	0.313321	31.1177	31.0084	30.9609	30.7211	30.7129	30.7129	55	70.4	70.4	70.4	86.887	0	323.31	47	53	52	48	50	50	LmxM.36.1370.1-p1	4088	>LmxM.36.1370.1-p1 | transcript=LmxM.36.1370.1 | gene=LmxM.36.1370 | organism=Leishmania_mexicana_MHOM/GT/2001/U1103 | gene_product=Valosin-containing protein, putative | transcript_product=Valosin-containing protein, putative | location=LmxM.20:490580-492
LmxM.21.1210	thymidine kinase, putative	0.00253192	0.249067	25.6153	25.5869	25.5522	25.3477	25.3844	25.275	6	38.7	38.7	38.7	31.589	0	20.232	6	6	6	4	6	6	LmxM.21.1210.1-p1	1764	>LmxM.21.1210.1-p1 | transcript=LmxM.21.1210.1 | gene=LmxM.21.1210 | organism=Leishmania_mexicana_MHOM/GT/2001/U1103 | gene_product=thymidine kinase, putative | transcript_product=thymidine kinase, putative | location=LmxM.21:474555-475409(-) | protein_len
LmxM.32.2400	GTPase protein, putative	0.00253698	-0.367272	25.1332	25.1757	25.0359	25.5463	25.4769	25.4234	8	16.1	16.1	16.1	62.422	0	42.052	7	5	4	6	7	7	LmxM.32.2400.1-p1	3462	>LmxM.32.2400.1-p1 | transcript=LmxM.32.2400.1 | gene=LmxM.32.2400 | organism=Leishmania_mexicana_MHOM/GT/2001/U1103 | gene_product=GTPase protein, putative | transcript_product=GTPase protein, putative | location=LmxM.32:958392-960092(+) | protein_length=
LmxM.08_29.2200	dynamin-1-like protein	0.00254187	0.504562	30.4532	30.2869	30.2535	29.9117	29.7818	29.7864	49	69.3	69.3	69.3	76.898	0	323.31	38	45	43	43	45	47	LmxM.08_29.2200.1-p1	658	>LmxM.08_29.2200.1-p1 | transcript=LmxM.08_29.2200.1 | gene=LmxM.08_29.2200 | organism=Leishmania_mexicana_MHOM/GT/2001/U1103 | gene_product=dynamin-1-like protein | transcript_product=dynamin-1-like protein | location=LmxM.08:225473-227548(+) | protein_le
LmxM.36.0330	ribonuclease HII, putative	0.00254249	0.628508	24.2096	23.9495	24.0854	23.5638	23.391	23.4041	6	20.9	20.9	20.9	53.435	0	6.7795	5	5	4	3	2	3	LmxM.36.0330.1-p1	4035	>LmxM.36.0330.1-p1 | transcript=LmxM.36.0330.1 | gene=LmxM.36.0330 | organism=Leishmania_mexicana_MHOM/GT/2001/U1103 | gene_product=ribonuclease HII, putative | transcript_product=ribonuclease HII, putative | location=LmxM.20:88273-89697(-) | protein_lengt
LmxM.18.0940	Nrap protein, putative	0.00255746	-0.498393	27.8264	27.6663	27.6181	28.258	28.1263	28.2216	35	34.9	34.9	34.9	139.27	0	108.23	26	30	23	27	31	31	LmxM.18.0940.1-p1	1448	>LmxM.18.0940.1-p1 | transcript=LmxM.18.0940.1 | gene=LmxM.18.0940 | organism=Leishmania_mexicana_MHOM/GT/2001/U1103 | gene_product=Nrap protein, putative | transcript_product=Nrap protein, putative | location=LmxM.18:381785-385621(+) | protein_length=1278
LmxM.36.1160	AmmeMemoRadiSam system protein B, putative	0.00258743	0.676041	26.1738	26.1135	25.945	25.4862	25.2535	25.4645	10	34.1	34.1	34.1	41.464	0	21.304	7	10	10	8	10	10	LmxM.36.1160.1-p1	4079	>LmxM.36.1160.1-p1 | transcript=LmxM.36.1160.1 | gene=LmxM.36.1160 | organism=Leishmania_mexicana_MHOM/GT/2001/U1103 | gene_product=AmmeMemoRadiSam system protein B, putative | transcript_product=AmmeMemoRadiSam system protein B, putative | location=LmxM.2
LmxM.25.1660	hypothetical protein, conserved	0.0025894	-0.615505	24.8997	24.6375	24.7182	25.3943	25.4362	25.2714	10	15.4	15.4	15.4	104.17	0	21.399	4	8	9	10	10	10	LmxM.25.1660.1-p1	2218	>LmxM.25.1660.1-p1 | transcript=LmxM.25.1660.1 | gene=LmxM.25.1660 | organism=Leishmania_mexicana_MHOM/GT/2001/U1103 | gene_product=hypothetical protein, conserved | transcript_product=hypothetical protein, conserved | location=LmxM.25:646520-649405(-) | p
LmxM.30.1395	zinc finger domain, LSD1 subclass, putative	0.00260286	0.454409	27.0609	26.9316	26.8504	26.5507	26.4754	26.4536	7	81	81	81	13.529	0	80.412	7	7	6	7	7	7	LmxM.30.1395.1-p1	3023	>LmxM.30.1395.1-p1 | transcript=LmxM.30.1395.1 | gene=LmxM.30.1395 | organism=Leishmania_mexicana_MHOM/GT/2001/U1103 | gene_product=zinc finger domain, LSD1 subclass, putative | transcript_product=zinc finger domain, LSD1 subclass, putative | location=LmxM
LmxM.29.1110	RNA-binding protein, putative	0.00260981	-0.311579	27.7645	27.726	27.7325	28.1361	28.0401	27.9814	19	43.3	43.3	43.3	67.473	0	94.784	14	18	16	16	19	17	LmxM.29.1110.1-p1	2811	>LmxM.29.1110.1-p1 | transcript=LmxM.29.1110.1 | gene=LmxM.29.1110 | organism=Leishmania_mexicana_MHOM/GT/2001/U1103 | gene_product=RNA-binding protein, putative | transcript_product=RNA-binding protein, putative | location=LmxM.29:366812-368671(+) | prote
LmxM.22.0900	hypothetical protein, conserved	0.00261448	-0.594725	24.002	24.0772	24.1174	24.5045	24.7846	24.6918	8	11.2	11.2	11.2	99.78	0	9.5921	5	6	5	5	6	8	LmxM.22.0900.1-p1	1858	>LmxM.22.0900.1-p1 | transcript=LmxM.22.0900.1 | gene=LmxM.22.0900 | organism=Leishmania_mexicana_MHOM/GT/2001/U1103 | gene_product=hypothetical protein, conserved | transcript_product=hypothetical protein, conserved | location=LmxM.22:348865-351642(+) | p
LmxM.25.0120	electron transfer flavoprotein, putative	0.00261669	0.218857	28.8711	28.8234	28.9088	28.6595	28.6798	28.6075	13	58.9	58.9	58.9	28.271	0	216.8	13	13	13	13	13	13	LmxM.25.0120.1-p1	2129	>LmxM.25.0120.1-p1 | transcript=LmxM.25.0120.1 | gene=LmxM.25.0120 | organism=Leishmania_mexicana_MHOM/GT/2001/U1103 | gene_product=electron transfer flavoprotein, putative | transcript_product=electron transfer flavoprotein, putative | location=LmxM.25:37
LmxM.09.1340	histone H2B	0.00261964	0.467094	29.4113	29.524	29.5536	28.965	28.9841	29.1386	3	61.7	18.7	18.7	11.908	0	12.78	3	3	3	3	3	3	LmxM.09.1340.1-p1	771	>LmxM.09.1340.1-p1 | transcript=LmxM.09.1340.1 | gene=LmxM.09.1340 | organism=Leishmania_mexicana_MHOM/GT/2001/U1103 | gene_product=histone H2B | transcript_product=histone H2B | location=LmxM.09:492304-492627(-) | protein_length=107 | sequence_SO=chromoso
LmxM.34.2690	btb/poz domain containing protein, putative	0.00263843	-0.555265	23.5285	23.8093	23.632	24.2096	24.239	24.1871	4	14.3	14.3	14.3	46.573	0	6.5007	3	2	3	3	3	3	LmxM.34.2690.1-p1	3871	>LmxM.34.2690.1-p1 | transcript=LmxM.34.2690.1 | gene=LmxM.34.2690 | organism=Leishmania_mexicana_MHOM/GT/2001/U1103 | gene_product=btb/poz domain containing protein, putative | transcript_product=btb/poz domain containing protein, putative | location=LmxM
LmxM.22.0730	cytoskeleton associated protein, putative	0.00264052	0.400972	32.1872	32.1664	32.08	31.8422	31.6756	31.7129	32	72.4	72.4	72.4	47.152	0	323.31	31	30	32	28	28	28	LmxM.22.0730.1-p1	1849	>LmxM.22.0730.1-p1 | transcript=LmxM.22.0730.1 | gene=LmxM.22.0730 | organism=Leishmania_mexicana_MHOM/GT/2001/U1103 | gene_product=cytoskeleton associated protein, putative | transcript_product=cytoskeleton associated protein, putative | location=LmxM.22:
LmxM.34.3220	hypothetical protein, conserved	0.00265538	-0.637155	24.5225	24.4298	24.5345	25.3031	24.9977	25.0975	3	29.8	29.8	29.8	17.47	0	11.562	3	3	2	2	3	2	LmxM.34.3220.1-p1	3900	>LmxM.34.3220.1-p1 | transcript=LmxM.34.3220.1 | gene=LmxM.34.3220 | organism=Leishmania_mexicana_MHOM/GT/2001/U1103 | gene_product=hypothetical protein, conserved | transcript_product=hypothetical protein, conserved | location=LmxM.34:1238766-1239272(-) |
LmxM.14.0570	WD domain, G-beta repeat, putative	0.00265929	-0.487771	27.8445	27.6527	27.8142	28.3367	28.249	28.189	21	27.9	27.9	27.9	126.13	0	61.956	15	17	18	18	20	21	LmxM.14.0570.1-p1	1117	>LmxM.14.0570.1-p1 | transcript=LmxM.14.0570.1 | gene=LmxM.14.0570 | organism=Leishmania_mexicana_MHOM/GT/2001/U1103 | gene_product=WD domain, G-beta repeat, putative | transcript_product=WD domain, G-beta repeat, putative | location=LmxM.14:201860-205381(
LmxM.07.1140	peptide methionine sulfoxide reductase-like	0.00271732	0.300685	27.611	27.7325	27.6389	27.3066	27.391	27.3828	10	71.6	71.6	71.6	19.755	0	44.369	7	8	9	7	8	8	LmxM.07.1140.1-p1	470	>LmxM.07.1140.1-p1 | transcript=LmxM.07.1140.1 | gene=LmxM.07.1140 | organism=Leishmania_mexicana_MHOM/GT/2001/U1103 | gene_product=peptide methionine sulfoxide reductase-like | transcript_product=peptide methionine sulfoxide reductase-like | location=LmxM
LmxM.32.0700	hypothetical protein, conserved	0.0027332	-0.39712	25.2961	25.4298	25.3135	25.6891	25.7129	25.8288	9	29.3	29.3	29.3	44.376	0	34.309	7	6	7	5	6	8	LmxM.32.0700.1-p1	3371	>LmxM.32.0700.1-p1 | transcript=LmxM.32.0700.1 | gene=LmxM.32.0700 | organism=Leishmania_mexicana_MHOM/GT/2001/U1103 | gene_product=hypothetical protein, conserved | transcript_product=hypothetical protein, conserved | location=LmxM.32:234359-235528(+) | p
LmxM.36.2350	glyceraldehyde 3-phosphate dehydrogenase, cytosolic, putative	0.00275234	-0.59156	27.4073	27.1795	27.1115	27.8081	27.8324	27.8324	13	44.4	42	42	35.506	0	37.753	10	9	11	12	12	11	LmxM.36.2350.1-p1	4145	>LmxM.36.2350.1-p1 | transcript=LmxM.36.2350.1 | gene=LmxM.36.2350 | organism=Leishmania_mexicana_MHOM/GT/2001/U1103 | gene_product=glyceraldehyde 3-phosphate dehydrogenase, cytosolic, putative | transcript_product=glyceraldehyde 3-phosphate dehydrogenase,
LmxM.30.2390	zinc transporter, putative	0.00275693	-0.934522	25.918	25.5841	25.7024	26.8385	26.6865	26.4831	3	7.1	7.1	7.1	48.024	0	11.151	2	3	2	3	3	3	LmxM.30.2390.1-p1	3062	>LmxM.30.2390.1-p1 | transcript=LmxM.30.2390.1 | gene=LmxM.30.2390 | organism=Leishmania_mexicana_MHOM/GT/2001/U1103 | gene_product=zinc transporter, putative | transcript_product=zinc transporter, putative | location=LmxM.30:1150514-1151869(-) | protein_l
LmxM.27.2020	D-lactate dehydrogenase-like protein	0.00276997	0.441235	29.8974	29.7692	29.7227	29.4394	29.3174	29.3088	18	42.4	42.4	42.4	53.423	0	313.89	18	18	18	17	16	15	LmxM.27.2020.1-p1	2530	>LmxM.27.2020.1-p1 | transcript=LmxM.27.2020.1 | gene=LmxM.27.2020 | organism=Leishmania_mexicana_MHOM/GT/2001/U1103 | gene_product=D-lactate dehydrogenase-like protein | transcript_product=D-lactate dehydrogenase-like protein | location=LmxM.27:843979-845
LmxM.23.0820	SET domain containing protein, putative	0.00277939	-0.665105	24.3975	24.6971	24.5404	25.2996	25.1174	25.2133	5	14.3	14.3	14.3	54.549	0	18.846	4	4	4	4	4	5	LmxM.23.0820.1-p1	1958	>LmxM.23.0820.1-p1 | transcript=LmxM.23.0820.1 | gene=LmxM.23.0820 | organism=Leishmania_mexicana_MHOM/GT/2001/U1103 | gene_product=SET domain containing protein, putative | transcript_product=SET domain containing protein, putative | location=LmxM.23:3923
LmxM.36.5920	kinetoplast DNA-associated protein, putative	0.00278643	0.513103	26.8858	26.726	26.6458	26.2207	26.1927	26.3049	7	44.4	44.4	44.4	18.337	0	16.448	5	6	7	6	5	6	LmxM.36.5920.1-p1	4341	>LmxM.36.5920.1-p1 | transcript=LmxM.36.5920.1 | gene=LmxM.36.5920 | organism=Leishmania_mexicana_MHOM/GT/2001/U1103 | gene_product=kinetoplast DNA-associated protein, putative | transcript_product=kinetoplast DNA-associated protein, putative | location=Lm
LmxM.36.2270	hypothetical protein, unknown function	0.00280579	0.407983	25.9977	25.8361	25.8019	25.4984	25.4676	25.4457	9	33.6	33.6	33.6	49.835	0	45.144	8	9	9	6	7	5	LmxM.36.2270.1-p1	4140	>LmxM.36.2270.1-p1 | transcript=LmxM.36.2270.1 | gene=LmxM.36.2270 | organism=Leishmania_mexicana_MHOM/GT/2001/U1103 | gene_product=hypothetical protein, unknown function | transcript_product=hypothetical protein, unknown function | location=LmxM.20:895474
LmxM.15.0770	protein kinase, putative	0.00281578	0.419458	27.4629	27.3239	27.4938	26.976	26.965	27.0813	18	36.1	36.1	36.1	72.534	0	104.48	13	18	16	10	14	14	LmxM.15.0770.1-p1	1208	>LmxM.15.0770.1-p1 | transcript=LmxM.15.0770.1 | gene=LmxM.15.0770 | organism=Leishmania_mexicana_MHOM/GT/2001/U1103 | gene_product=protein kinase, putative | transcript_product=protein kinase, putative | location=LmxM.15:311072-313042(-) | protein_length=
LmxM.20.0300	leucine-rich repeat-containing protein	0.00287312	0.602314	25.5404	25.4551	25.3444	24.9847	24.8093	24.7389	5	15.2	15.2	15.2	34.924	0	6.7167	5	4	5	4	4	3	LmxM.20.0300.1-p1	1617	>LmxM.20.0300.1-p1 | transcript=LmxM.20.0300.1 | gene=LmxM.20.0300 | organism=Leishmania_mexicana_MHOM/GT/2001/U1103 | gene_product=leucine-rich repeat-containing protein | transcript_product=leucine-rich repeat-containing protein | location=LmxM.20:274569
LmxM.22.0230	amino acid permease, putative	0.00290099	-0.634507	27.8623	27.726	27.7895	28.6005	28.3787	28.3023	7	16.9	16.9	16.9	53.569	0	153.89	6	6	6	7	7	7	LmxM.22.0230.1-p1	1825	>LmxM.22.0230.1-p1 | transcript=LmxM.22.0230.1 | gene=LmxM.22.0230 | organism=Leishmania_mexicana_MHOM/GT/2001/U1103 | gene_product=amino acid permease, putative | transcript_product=amino acid permease, putative | location=LmxM.22:96145-97599(-) | protein
LmxM.02.0110	exportin-T, putative	0.00290309	-0.96988	23.5045	23.1704	23.2506	24.4676	24.0854	24.2821	6	6	6	6	128.21	0	9.6863	2	3	3	4	3	4	LmxM.02.0110.1-p1	96	>LmxM.02.0110.1-p1 | transcript=LmxM.02.0110.1 | gene=LmxM.02.0110 | organism=Leishmania_mexicana_MHOM/GT/2001/U1103 | gene_product=exportin-T, putative | transcript_product=exportin-T, putative | location=LmxM.02:24972-28475(-) | protein_length=1167 | seq
LmxM.08_29.2320	mitogen-activated protein kinase kinase 1	0.0029158	0.305011	24.0526	24.1253	23.9933	23.7796	23.6971	23.7796	5	14.8	14.8	14.8	41.469	0	4.1781	4	2	2	3	2	4	LmxM.08_29.2320.1-p1	665	>LmxM.08_29.2320.1-p1 | transcript=LmxM.08_29.2320.1 | gene=LmxM.08_29.2320 | organism=Leishmania_mexicana_MHOM/GT/2001/U1103 | gene_product=mitogen-activated protein kinase kinase 1 | transcript_product=mitogen-activated protein kinase kinase 1 | location
LmxM.36.4920	hypothetical protein, conserved	0.00293884	0.652173	25.3811	25.2891	25.0567	24.604	24.632	24.5345	8	16.6	16.6	16.6	78.259	0	35.032	6	5	5	5	5	3	LmxM.36.4920.1-p1	4289	>LmxM.36.4920.1-p1 | transcript=LmxM.36.4920.1 | gene=LmxM.36.4920 | organism=Leishmania_mexicana_MHOM/GT/2001/U1103 | gene_product=hypothetical protein, conserved | transcript_product=hypothetical protein, conserved | location=LmxM.20:1877953-1880085(-) |
LmxM.26.0850	hypothetical protein, conserved	0.00295743	0.706706	23.6971	23.7077	23.7695	23.1457	23.1031	22.8054	5	15	15	15	36.197	0	4.6291	5	4	3	1	2	1	LmxM.26.0850.1-p1	2312	>LmxM.26.0850.1-p1 | transcript=LmxM.26.0850.1 | gene=LmxM.26.0850 | organism=Leishmania_mexicana_MHOM/GT/2001/U1103 | gene_product=hypothetical protein, conserved | transcript_product=hypothetical protein, conserved | location=LmxM.26:232893-233858(-) | p
LmxM.12.0280	ornithine decarboxylase, putative	0.00297952	0.501242	27.6595	27.8324	27.7833	27.141	27.3066	27.3239	18	37.1	37.1	37.1	78.307	0	95.655	13	16	15	11	14	13	LmxM.12.0280.1-p1	953	>LmxM.12.0280.1-p1 | transcript=LmxM.12.0280.1 | gene=LmxM.12.0280 | organism=Leishmania_mexicana_MHOM/GT/2001/U1103 | gene_product=ornithine decarboxylase, putative | transcript_product=ornithine decarboxylase, putative | location=LmxM.12:102100-104253(+)
LmxM.06.1070	deoxyribose-phosphate aldolase, putative	0.00298044	0.309792	29.0243	28.8682	28.9117	28.6458	28.604	28.6251	16	71.5	71.5	71.5	29.642	0	315.45	14	15	16	10	14	14	LmxM.06.1070.1-p1	377	>LmxM.06.1070.1-p1 | transcript=LmxM.06.1070.1 | gene=LmxM.06.1070 | organism=Leishmania_mexicana_MHOM/GT/2001/U1103 | gene_product=deoxyribose-phosphate aldolase, putative | transcript_product=deoxyribose-phosphate aldolase, putative | location=LmxM.06:41
LmxM.36.2210	Plasma-membrane choline transporter, putative	0.00298289	0.879499	27.0914	26.9869	26.7645	26.2317	26.0752	25.8974	4	6.3	6.3	6.3	56.086	0	3.6817	4	4	4	4	4	4	LmxM.36.2210.1-p1	4135	>LmxM.36.2210.1-p1 | transcript=LmxM.36.2210.1 | gene=LmxM.36.2210 | organism=Leishmania_mexicana_MHOM/GT/2001/U1103 | gene_product=Plasma-membrane choline transporter, putative | transcript_product=Plasma-membrane choline transporter, putative | location=
LmxM.28.1030	ribosomal protein S20, putative	0.00298597	-0.654296	31.8608	31.5933	31.5481	32.3672	32.2703	32.3276	12	61.2	61.2	61.2	13.011	0	145.14	9	10	12	11	11	12	LmxM.28.1030.1-p1;LmxM.28.1011.1-p1;LmxM.28.1010.1-p1	2619	>LmxM.28.1030.1-p1 | transcript=LmxM.28.1030.1 | gene=LmxM.28.1030 | organism=Leishmania_mexicana_MHOM/GT/2001/U1103 | gene_product=ribosomal protein S20, putative | transcript_product=ribosomal protein S20, putative | location=LmxM.28:365321-365671(+) | p
LmxM.34.3260	Peroxin 19	0.00299007	0.39609	26.8974	26.9203	27.0084	26.4754	26.6458	26.5165	12	55	55	55	34.173	0	79.963	10	12	12	8	9	8	LmxM.34.3260.1-p1	3903	>LmxM.34.3260.1-p1 | transcript=LmxM.34.3260.1 | gene=LmxM.34.3260 | organism=Leishmania_mexicana_MHOM/GT/2001/U1103 | gene_product=Peroxin 19 | transcript_product=Peroxin 19 | location=LmxM.34:1252301-1253230(-) | protein_length=309 | sequence_SO=chromoso
LmxM.34.1470	choline/ethanolamine kinase, putative	0.00299981	-0.454329	26.0526	25.8717	25.9606	26.5029	26.3393	26.4057	13	25.2	25.2	25.2	76.191	0	22.157	8	12	11	12	13	12	LmxM.34.1470.1-p1	3813	>LmxM.34.1470.1-p1 | transcript=LmxM.34.1470.1 | gene=LmxM.34.1470 | organism=Leishmania_mexicana_MHOM/GT/2001/U1103 | gene_product=choline/ethanolamine kinase, putative | transcript_product=choline/ethanolamine kinase, putative | location=LmxM.34:554089-5
LmxM.07.0830	hypothetical protein, conserved	0.00302265	0.812688	25.5105	25.2353	25.1371	24.4041	24.5983	24.4425	10	6.8	6.8	6.8	245.83	0	17.512	5	10	9	2	5	5	LmxM.07.0830.1-p1;LmxM.07.0840.1-p1;LmxM.07.0831.1-p1	446	>LmxM.07.0830.1-p1 | transcript=LmxM.07.0830.1 | gene=LmxM.07.0830 | organism=Leishmania_mexicana_MHOM/GT/2001/U1103 | gene_product=hypothetical protein, conserved | transcript_product=hypothetical protein, conserved | location=LmxM.07:370812-378005(+) | p
LmxM.29.2000	intraflagellar transport (IFT) protein, putative	0.00302882	-0.437412	25.1681	25.065	25.1681	25.5812	25.4645	25.6676	5	46.5	46.5	46.5	15.455	0	43.847	3	4	3	3	4	3	LmxM.29.2000.1-p1	2854	>LmxM.29.2000.1-p1 | transcript=LmxM.29.2000.1 | gene=LmxM.29.2000 | organism=Leishmania_mexicana_MHOM/GT/2001/U1103 | gene_product=intraflagellar transport (IFT) protein, putative | transcript_product=intraflagellar transport (IFT) protein, putative | loc
LmxM.15.1010	glutamate dehydrogenase	0.0030402	-0.213874	33.1544	33.1021	33.1842	33.3169	33.3698	33.3956	70	66.9	66.9	66.9	114.65	0	323.31	62	67	68	68	70	69	LmxM.15.1010.1-p1	1222	>LmxM.15.1010.1-p1 | transcript=LmxM.15.1010.1 | gene=LmxM.15.1010 | organism=Leishmania_mexicana_MHOM/GT/2001/U1103 | gene_product=glutamate dehydrogenase | transcript_product=glutamate dehydrogenase | location=LmxM.15:396751-399804(-) | protein_length=10
LmxM.34.3110	Present in the outer mitochondrial membrane proteome 7	0.00304384	0.180951	28.0505	28.0243	27.965	27.8264	27.8142	27.8564	17	39.9	39.9	39.9	65.548	0	99.064	15	17	16	14	15	15	LmxM.34.3110.1-p1	3895	>LmxM.34.3110.1-p1 | transcript=LmxM.34.3110.1 | gene=LmxM.34.3110 | organism=Leishmania_mexicana_MHOM/GT/2001/U1103 | gene_product=Present in the outer mitochondrial membrane proteome 7 | transcript_product=Present in the outer mitochondrial membrane prot
LmxM.29.0620	ribosome biogenesis regulatory protein (RRS1), putative	0.00307058	-0.322883	27.0914	27.0914	27.0813	27.3153	27.4314	27.4862	10	45.8	45.8	45.8	24.972	0	52.311	7	8	9	7	7	8	LmxM.29.0620.1-p1	2776	>LmxM.29.0620.1-p1 | transcript=LmxM.29.0620.1 | gene=LmxM.29.0620 | organism=Leishmania_mexicana_MHOM/GT/2001/U1103 | gene_product=ribosome biogenesis regulatory protein (RRS1), putative | transcript_product=ribosome biogenesis regulatory protein (RRS1),
LmxM.33.0030	protein kinase, putative	0.00308121	0.571771	24.9628	24.9803	24.8717	24.2021	24.4298	24.4676	7	27.6	27.6	27.6	38.15	0	16.909	3	6	7	2	5	4	LmxM.33.0030.1-p1	3512	>LmxM.33.0030.1-p1 | transcript=LmxM.33.0030.1 | gene=LmxM.33.0030 | organism=Leishmania_mexicana_MHOM/GT/2001/U1103 | gene_product=protein kinase, putative | transcript_product=protein kinase, putative | location=LmxM.33:7471-8493(+) | protein_length=340
LmxM.18.0510	aconitase, putative	0.00310332	0.20848	32.3982	32.2952	32.325	32.1513	32.1115	32.13	54	65.5	65.5	65.5	97.47	0	323.31	51	53	53	50	50	53	LmxM.18.0510.1-p1	1425	>LmxM.18.0510.1-p1 | transcript=LmxM.18.0510.1 | gene=LmxM.18.0510 | organism=Leishmania_mexicana_MHOM/GT/2001/U1103 | gene_product=aconitase, putative | transcript_product=aconitase, putative | location=LmxM.18:195250-197940(-) | protein_length=896 | sequ
LmxM.15.0890	ABC transporter, putative	0.00312447	0.185191	26.4138	26.4024	26.3795	26.2607	26.2133	26.1661	13	22.7	22.7	22.7	83.521	0	34.01	10	10	12	7	10	11	LmxM.15.0890.1-p1	1214	>LmxM.15.0890.1-p1 | transcript=LmxM.15.0890.1 | gene=LmxM.15.0890 | organism=Leishmania_mexicana_MHOM/GT/2001/U1103 | gene_product=ABC transporter, putative | transcript_product=ABC transporter, putative | location=LmxM.15:356611-358842(-) | protein_lengt
LmxM.17.1250	RNA cytidine acetyltransferase	0.00313033	-0.360003	27.3494	27.341	27.2445	27.7325	27.5826	27.6998	27	39.6	39.6	39.6	116.69	0	90.435	18	23	25	22	25	23	LmxM.17.1250.1-p1	1386	>LmxM.17.1250.1-p1 | transcript=LmxM.17.1250.1 | gene=LmxM.17.1250 | organism=Leishmania_mexicana_MHOM/GT/2001/U1103 | gene_product=RNA cytidine acetyltransferase | transcript_product=RNA cytidine acetyltransferase | location=LmxM.17:585660-588848(+) | pro
LmxM.33.1170	hypothetical protein, conserved	0.00316597	0.856228	28.0914	27.7129	27.7195	27.0813	26.9088	26.965	21	42	42	42	74.774	0	52.952	16	19	18	15	18	16	LmxM.33.1170.1-p1	3589	>LmxM.33.1170.1-p1 | transcript=LmxM.33.1170.1 | gene=LmxM.33.1170 | organism=Leishmania_mexicana_MHOM/GT/2001/U1103 | gene_product=hypothetical protein, conserved | transcript_product=hypothetical protein, conserved | location=LmxM.33:501736-503736(-) | p
LmxM.29.0010	Alpha/beta hydrolase family, putative	0.003183	-0.563679	23.976	24.0105	24.1642	24.5463	24.5463	24.7492	5	17.2	17.2	17.2	46.613	0	10.356	2	5	4	4	4	5	LmxM.29.0010.1-p1	2738	>LmxM.29.0010.1-p1 | transcript=LmxM.29.0010.1 | gene=LmxM.29.0010 | organism=Leishmania_mexicana_MHOM/GT/2001/U1103 | gene_product=Alpha/beta hydrolase family, putative | transcript_product=Alpha/beta hydrolase family, putative | location=LmxM.29:3637-491
LmxM.11.0900	60S ribosomal protein L24, putative	0.00319401	-0.430627	26.5105	26.512	26.4488	27.0505	26.8504	26.8623	7	38.9	38.9	38.9	22.595	0	58.182	4	6	6	4	6	5	LmxM.11.0900.1-p1	914	>LmxM.11.0900.1-p1 | transcript=LmxM.11.0900.1 | gene=LmxM.11.0900 | organism=Leishmania_mexicana_MHOM/GT/2001/U1103 | gene_product=60S ribosomal protein L24, putative | transcript_product=60S ribosomal protein L24, putative | location=LmxM.11:350173-35074
LmxM.19.0100	fibrillarin, putative	0.00320328	0.41751	30.0864	29.94	29.9814	29.6747	29.5772	29.5033	19	52	52	52	31.31	0	176.16	19	19	18	18	18	17	LmxM.19.0100.1-p1	1499	>LmxM.19.0100.1-p1 | transcript=LmxM.19.0100.1 | gene=LmxM.19.0100 | organism=Leishmania_mexicana_MHOM/GT/2001/U1103 | gene_product=fibrillarin, putative | transcript_product=fibrillarin, putative | location=LmxM.19:17601-18503(-) | protein_length=300 | se
LmxM.21.0750	Nucleolar protein 91, putative	0.00320845	-0.474578	26.2944	26.5389	26.4105	26.8385	26.9088	26.9203	15	28.9	28.9	28.9	78.608	0	71.888	10	13	11	11	15	14	LmxM.21.0750.1-p1	1731	>LmxM.21.0750.1-p1 | transcript=LmxM.21.0750.1 | gene=LmxM.21.0750 | organism=Leishmania_mexicana_MHOM/GT/2001/U1103 | gene_product=Nucleolar protein 91, putative | transcript_product=Nucleolar protein 91, putative | location=LmxM.21:221015-223183(+) | pro
LmxM.31.2180	eukaryotic translation initiation factor 3 subunit k	0.00321233	-0.153481	30.1483	30.0737	30.1115	30.2422	30.2759	30.2759	19	83.7	83.7	83.7	26.197	0	323.31	13	16	16	13	18	18	LmxM.31.2180.1-p1	3236	>LmxM.31.2180.1-p1 | transcript=LmxM.31.2180.1 | gene=LmxM.31.2180 | organism=Leishmania_mexicana_MHOM/GT/2001/U1103 | gene_product=eukaryotic translation initiation factor 3 subunit k | transcript_product=eukaryotic translation initiation factor 3 subunit
LmxM.20.1010	glutaredoxin, putative	0.00322123	0.357817	24.5285	24.5812	24.4234	24.217	24.1332	24.1095	4	39.3	39.3	39.3	12.389	0	7.3265	3	3	3	4	4	3	LmxM.20.1010.1-p1	1648	>LmxM.20.1010.1-p1 | transcript=LmxM.20.1010.1 | gene=LmxM.20.1010 | organism=Leishmania_mexicana_MHOM/GT/2001/U1103 | gene_product=glutaredoxin, putative | transcript_product=glutaredoxin, putative | location=LmxM.20:3029894-3030217(+) | protein_length=10
LmxM.12.0410	Eukaryotic protein of unknown function (DUF866), putative	0.00323573	0.530824	27.5389	27.3745	27.341	26.9977	26.8623	26.8019	4	29.8	29.8	29.8	17.832	0	23.368	4	4	3	3	3	3	LmxM.12.0410.1-p1	959	>LmxM.12.0410.1-p1 | transcript=LmxM.12.0410.1 | gene=LmxM.12.0410 | organism=Leishmania_mexicana_MHOM/GT/2001/U1103 | gene_product=Eukaryotic protein of unknown function (DUF866), putative | transcript_product=Eukaryotic protein of unknown function (DUF86
LmxM.13.1350	AAA domain/Dpy-30 motif containing protein, putative	0.00325159	-0.637725	26.48	26.2021	26.4908	27.0914	27.0296	26.965	20	23.5	23.5	23.5	125.97	0	62.893	13	14	17	17	18	19	LmxM.13.1350.1-p1	1067	>LmxM.13.1350.1-p1 | transcript=LmxM.13.1350.1 | gene=LmxM.13.1350 | organism=Leishmania_mexicana_MHOM/GT/2001/U1103 | gene_product=AAA domain/Dpy-30 motif containing protein, putative | transcript_product=AAA domain/Dpy-30 motif containing protein, putati
LmxM.36.6430	protein transport protein Sec23-like protein	0.00327776	0.369371	26.1332	26.0935	26.0813	25.6209	25.8019	25.7771	12	20.2	20.2	20.2	93.802	0	41.851	7	12	12	8	9	10	LmxM.36.6430.1-p1	4369	>LmxM.36.6430.1-p1 | transcript=LmxM.36.6430.1 | gene=LmxM.36.6430 | organism=Leishmania_mexicana_MHOM/GT/2001/U1103 | gene_product=protein transport protein Sec23-like protein | transcript_product=protein transport protein Sec23-like protein | location=Lm
LmxM.20.1700	hypothetical protein, conserved	0.00328652	-0.687305	28.3066	28.2308	27.9539	28.8945	28.8385	28.8203	11	61.4	61.4	61.4	30.105	0	150.16	8	10	9	11	11	11	LmxM.20.1700.1-p1	1680	>LmxM.20.1700.1-p1 | transcript=LmxM.20.1700.1 | gene=LmxM.20.1700 | organism=Leishmania_mexicana_MHOM/GT/2001/U1103 | gene_product=hypothetical protein, conserved | transcript_product=hypothetical protein, conserved | location=LmxM.20:3308320-3309162(-) |
LmxM.13.0680	Metallopeptidase family M24, putative	0.00328665	-0.390429	28.6181	28.5128	28.5014	29.0322	28.9031	28.8682	27	54.3	54.3	54.3	60.596	0	106.64	22	21	25	24	23	25	LmxM.13.0680.1-p1	1023	>LmxM.13.0680.1-p1 | transcript=LmxM.13.0680.1 | gene=LmxM.13.0680 | organism=Leishmania_mexicana_MHOM/GT/2001/U1103 | gene_product=Metallopeptidase family M24, putative | transcript_product=Metallopeptidase family M24, putative | location=LmxM.13:195238-1
LmxM.22.1330	hypothetical protein, conserved	0.00330502	0.909968	28.8534	28.4862	28.4473	27.8142	27.6458	27.5969	9	61.1	61.1	61.1	413.51	0	74.297	7	7	9	5	5	6	LmxM.22.1330.1-p1	1887	>LmxM.22.1330.1-p1 | transcript=LmxM.22.1330.1 | gene=LmxM.22.1330 | organism=Leishmania_mexicana_MHOM/GT/2001/U1103 | gene_product=hypothetical protein, conserved | transcript_product=hypothetical protein, conserved | location=LmxM.22:542520-554172(-) | p
LmxM.05.0970	mercaptopyruvate sulfurtransferase	0.00331247	-0.314066	28.1361	28.0557	28.1652	28.3662	28.4354	28.4976	12	46.8	46.8	46.8	40.036	0	89.976	10	12	11	11	11	12	LmxM.05.0970.1-p1	295	>LmxM.05.0970.1-p1 | transcript=LmxM.05.0970.1 | gene=LmxM.05.0970 | organism=Leishmania_mexicana_MHOM/GT/2001/U1103 | gene_product=mercaptopyruvate sulfurtransferase | transcript_product=mercaptopyruvate sulfurtransferase | location=LmxM.05:368843-369955(
LmxM.32.0765	hypothetical protein, conserved	0.00332868	0.306653	26.4831	26.5696	26.5255	26.2114	26.1507	26.2961	8	31	31	31	45.009	0	32.158	4	7	7	5	3	5	LmxM.32.0765.1-p1	3373	>LmxM.32.0765.1-p1 | transcript=LmxM.32.0765.1 | gene=LmxM.32.0765 | organism=Leishmania_mexicana_MHOM/GT/2001/U1103 | gene_product=hypothetical protein, conserved | transcript_product=hypothetical protein, conserved | location=LmxM.32:253475-254737(+) | p
LmxM.36.5620	isoleucyl-tRNA synthetase, putative	0.00334727	0.270039	30.8004	30.7849	30.6713	30.5109	30.4629	30.4727	58	54.7	54.7	54.7	125.76	0	323.31	48	53	58	50	56	57	LmxM.36.5620.1-p1	4322	>LmxM.36.5620.1-p1 | transcript=LmxM.36.5620.1 | gene=LmxM.36.5620 | organism=Leishmania_mexicana_MHOM/GT/2001/U1103 | gene_product=isoleucyl-tRNA synthetase, putative | transcript_product=isoleucyl-tRNA synthetase, putative | location=LmxM.20:2134373-2137
LmxM.12.0100	Plus-3 domain/Zinc finger, C3HC4 type (RING finger), putative	0.00334986	0.614133	22.4273	22.2564	22.4874	21.8839	21.7995	21.6453	5	20.7	20.7	20.7	32.016	0	7.8243	2	4	4	2	3	2	LmxM.12.0100.1-p1	948	>LmxM.12.0100.1-p1 | transcript=LmxM.12.0100.1 | gene=LmxM.12.0100 | organism=Leishmania_mexicana_MHOM/GT/2001/U1103 | gene_product=Plus-3 domain/Zinc finger, C3HC4 type (RING finger), putative | transcript_product=Plus-3 domain/Zinc finger, C3HC4 type (RI
LmxM.06.0250	hypothetical protein, conserved	0.0033566	0.572067	28.3023	28.1747	28.0711	27.7325	27.5754	27.524	12	50.7	50.7	50.7	30.98	0	71.223	11	12	11	10	10	9	LmxM.06.0250.1-p1	323	>LmxM.06.0250.1-p1 | transcript=LmxM.06.0250.1 | gene=LmxM.06.0250 | organism=Leishmania_mexicana_MHOM/GT/2001/U1103 | gene_product=hypothetical protein, conserved | transcript_product=hypothetical protein, conserved | location=LmxM.06:80490-81326(-) | pro
LmxM.08_29.1030	hypothetical protein, conserved	0.0033587	-0.884017	26.3153	25.9043	25.8881	26.9428	26.9428	26.8741	10	41.6	41.6	41.6	23.923	0	29.513	6	8	8	9	8	8	LmxM.08_29.1030.1-p1	600	>LmxM.08_29.1030.1-p1 | transcript=LmxM.08_29.1030.1 | gene=LmxM.08_29.1030 | organism=Leishmania_mexicana_MHOM/GT/2001/U1103 | gene_product=hypothetical protein, conserved | transcript_product=hypothetical protein, conserved | location=LmxM.08:757112-7577
LmxM.30.1130	amidohydrolase, putative	0.00337377	-0.234423	28.4512	28.5014	28.55	28.6898	28.7421	28.7739	20	64.9	64.9	64.9	43.842	0	186.81	16	20	19	18	20	20	LmxM.30.1130.1-p1	3011	>LmxM.30.1130.1-p1 | transcript=LmxM.30.1130.1 | gene=LmxM.30.1130 | organism=Leishmania_mexicana_MHOM/GT/2001/U1103 | gene_product=amidohydrolase, putative | transcript_product=amidohydrolase, putative | location=LmxM.30:436719-437936(-) | protein_length=
LmxM.04.1000	chloride channel protein, putative	0.00338739	0.522866	25.1174	24.976	24.9316	24.6096	24.4362	24.4105	8	9.2	9.2	9.2	122.46	0	13.069	6	8	8	6	5	5	LmxM.04.1000.1-p1	229	>LmxM.04.1000.1-p1 | transcript=LmxM.04.1000.1 | gene=LmxM.04.1000 | organism=Leishmania_mexicana_MHOM/GT/2001/U1103 | gene_product=chloride channel protein, putative | transcript_product=chloride channel protein, putative | location=LmxM.04:353933-357340(
LmxM.30.2340	p-nitrophenylphosphatase, putative	0.00339433	0.592655	26.8504	26.8741	26.8974	26.0995	26.329	26.4154	12	46.2	46.2	46.2	39.166	0	71.686	11	11	9	9	8	10	LmxM.30.2340.1-p1	3058	>LmxM.30.2340.1-p1 | transcript=LmxM.30.2340.1 | gene=LmxM.30.2340 | organism=Leishmania_mexicana_MHOM/GT/2001/U1103 | gene_product=p-nitrophenylphosphatase, putative | transcript_product=p-nitrophenylphosphatase, putative | location=LmxM.30:1118250-111934
LmxM.20.0080	hypothetical protein, conserved	0.00345103	0.229496	27.1312	27.0084	27.0401	26.8264	26.8385	26.8264	16	39.8	39.8	39.8	63.019	0	59.49	10	15	15	12	15	15	LmxM.20.0080.1-p1	1601	>LmxM.20.0080.1-p1 | transcript=LmxM.20.0080.1 | gene=LmxM.20.0080 | organism=Leishmania_mexicana_MHOM/GT/2001/U1103 | gene_product=hypothetical protein, conserved | transcript_product=hypothetical protein, conserved | location=LmxM.20:2659852-2661579(-) |
LmxM.27.1870	trypanothione synthetase	0.00350549	0.377769	30.099	29.9539	29.9814	29.6915	29.6578	29.5518	31	62.4	62.4	62.4	74.397	0	318.81	25	28	31	25	28	28	LmxM.27.1870.1-p1	2520	>LmxM.27.1870.1-p1 | transcript=LmxM.27.1870.1 | gene=LmxM.27.1870 | organism=Leishmania_mexicana_MHOM/GT/2001/U1103 | gene_product=trypanothione synthetase | transcript_product=trypanothione synthetase | location=LmxM.27:782512-784470(-) | protein_length=
LmxM.06.0220	hypothetical protein, conserved	0.00351527	-0.53185	24.9933	24.8093	25.0894	25.5345	25.4457	25.5075	7	30.8	30.8	30.8	32.08	0	35.69	5	6	5	7	7	7	LmxM.06.0220.1-p1	322	>LmxM.06.0220.1-p1 | transcript=LmxM.06.0220.1 | gene=LmxM.06.0220 | organism=Leishmania_mexicana_MHOM/GT/2001/U1103 | gene_product=hypothetical protein, conserved | transcript_product=hypothetical protein, conserved | location=LmxM.06:73195-74055(-) | pro
LmxM.36.6370	GTPase activating protein, putative	0.00352312	-0.50399	27.391	27.341	27.2262	27.9484	27.7958	27.726	17	37.9	37.9	37.9	61.613	0	172.45	13	13	15	16	17	17	LmxM.36.6370.1-p1	4365	>LmxM.36.6370.1-p1 | transcript=LmxM.36.6370.1 | gene=LmxM.36.6370 | organism=Leishmania_mexicana_MHOM/GT/2001/U1103 | gene_product=GTPase activating protein, putative | transcript_product=GTPase activating protein, putative | location=LmxM.20:2439380-2441
LmxM.28.0740	hypothetical protein, conserved	0.00353666	-0.515102	25.5255	25.2785	25.275	25.8974	25.8647	25.8623	9	32.7	32.7	32.7	44.108	0	33.542	6	7	6	7	7	9	LmxM.28.0740.1-p1	2603	>LmxM.28.0740.1-p1 | transcript=LmxM.28.0740.1 | gene=LmxM.28.0740 | organism=Leishmania_mexicana_MHOM/GT/2001/U1103 | gene_product=hypothetical protein, conserved | transcript_product=hypothetical protein, conserved | location=LmxM.28:262470-263654(-) | p
LmxM.21.1670	hypothetical protein, conserved	0.00354387	0.48257	26.6458	26.5754	26.3992	26.0833	26.0874	26.002	12	33.2	33.2	33.2	48.317	0	37.667	9	12	12	10	9	10	LmxM.21.1670.1-p1	1795	>LmxM.21.1670.1-p1 | transcript=LmxM.21.1670.1 | gene=LmxM.21.1670 | organism=Leishmania_mexicana_MHOM/GT/2001/U1103 | gene_product=hypothetical protein, conserved | transcript_product=hypothetical protein, conserved | location=LmxM.21:685605-686936(-) | p
LmxM.29.2580	reticulon domain protein, 22 kDa potentially aggravating protein (paple22)	0.003549	0.600419	29.8218	29.8294	29.6764	29.2957	29.0137	29.217	11	40.6	40.6	40.6	22.202	0	88.933	9	11	11	10	11	10	LmxM.29.2580.1-p1	2874	>LmxM.29.2580.1-p1 | transcript=LmxM.29.2580.1 | gene=LmxM.29.2580 | organism=Leishmania_mexicana_MHOM/GT/2001/U1103 | gene_product=reticulon domain protein, 22 kDa potentially aggravating protein (paple22) | transcript_product=reticulon domain protein, 22
LmxM.34.2090	kinesin, putative	0.00355171	0.578849	29.3303	29.109	29.0557	28.6629	28.579	28.5165	29	53.1	53.1	53.1	76.026	0	193.28	23	28	28	26	25	25	LmxM.34.2090.1-p1	3842	>LmxM.34.2090.1-p1 | transcript=LmxM.34.2090.1 | gene=LmxM.34.2090 | organism=Leishmania_mexicana_MHOM/GT/2001/U1103 | gene_product=kinesin, putative | transcript_product=kinesin, putative | location=LmxM.34:763799-765874(+) | protein_length=691 | sequence
LmxM.10.0210	nucleolar protein 56, putative	0.00356594	-0.213362	30.6544	30.5754	30.5389	30.8004	30.8157	30.7927	29	70.9	70.9	70.9	52.725	0	323.31	24	28	28	27	29	29	LmxM.10.0210.1-p1	799	>LmxM.10.0210.1-p1 | transcript=LmxM.10.0210.1 | gene=LmxM.10.0210 | organism=Leishmania_mexicana_MHOM/GT/2001/U1103 | gene_product=nucleolar protein 56, putative | transcript_product=nucleolar protein 56, putative | location=LmxM.10:77950-79374(+) | prote
LmxM.23.0250	ABC-thiol transporter	0.00360434	-0.92377	24.0526	24.0854	23.6757	24.9847	24.8717	24.7286	7	15.1	5	5	173.96	0	8.1513	2	2	2	4	7	5	LmxM.23.0250.1-p1	1928	>LmxM.23.0250.1-p1 | transcript=LmxM.23.0250.1 | gene=LmxM.23.0250 | organism=Leishmania_mexicana_MHOM/GT/2001/U1103 | gene_product=ABC-thiol transporter | transcript_product=ABC-thiol transporter | location=LmxM.23:88131-92846(+) | protein_length=1571 | s
LmxM.25.1740	hypothetical protein, conserved	0.00360623	0.767593	25.867	25.7389	25.604	24.7995	25.1449	24.9628	7	34.9	34.9	34.9	32.037	0	22.422	5	7	7	4	5	4	LmxM.25.1740.1-p1	2223	>LmxM.25.1740.1-p1 | transcript=LmxM.25.1740.1 | gene=LmxM.25.1740 | organism=Leishmania_mexicana_MHOM/GT/2001/U1103 | gene_product=hypothetical protein, conserved | transcript_product=hypothetical protein, conserved | location=LmxM.25:678609-679532(-) | p
LmxM.32.2440	hypothetical protein, conserved	0.00361712	0.554822	32.3356	32.2731	32.1084	31.7927	31.5844	31.6756	40	74.3	74.3	74.3	56.275	0	323.31	35	37	37	34	32	35	LmxM.32.2440.1-p1	3465	>LmxM.32.2440.1-p1 | transcript=LmxM.32.2440.1 | gene=LmxM.32.2440 | organism=Leishmania_mexicana_MHOM/GT/2001/U1103 | gene_product=hypothetical protein, conserved | transcript_product=hypothetical protein, conserved | location=LmxM.32:970922-972430(+) | p
LmxM.18.1360	hypothetical protein, conserved	0.00362273	0.992987	25.8741	25.918	25.8264	25.1946	24.7745	24.6703	10	12.8	12.8	12.8	108	0	13.53	6	8	8	4	5	3	LmxM.18.1360.1-p1	1469	>LmxM.18.1360.1-p1 | transcript=LmxM.18.1360.1 | gene=LmxM.18.1360 | organism=Leishmania_mexicana_MHOM/GT/2001/U1103 | gene_product=hypothetical protein, conserved | transcript_product=hypothetical protein, conserved | location=LmxM.18:560969-563854(+) | p
LmxM.24.1980	hypothetical protein, conserved	0.00366217	-0.664327	28.1065	27.7517	27.8799	28.632	28.5826	28.5165	13	61.3	61.3	61.3	29.725	0	46.202	12	12	11	12	11	12	LmxM.24.1980.1-p1	2104	>LmxM.24.1980.1-p1 | transcript=LmxM.24.1980.1 | gene=LmxM.24.1980 | organism=Leishmania_mexicana_MHOM/GT/2001/U1103 | gene_product=hypothetical protein, conserved | transcript_product=hypothetical protein, conserved | location=LmxM.24:738457-739257(-) | p
LmxM.01.0460	conserved protein	0.00368404	0.478287	29.3239	29.1115	29.1065	28.7645	28.6865	28.6561	45	43.6	43.6	43.6	152.28	0	260.06	36	42	44	30	40	38	LmxM.01.0460.1-p1	74	>LmxM.01.0460.1-p1 | transcript=LmxM.01.0460.1 | gene=LmxM.01.0460 | organism=Leishmania_mexicana_MHOM/GT/2001/U1103 | gene_product=conserved protein | transcript_product=conserved protein | location=LmxM.01:113402-117733(+) | protein_length=1443 | sequenc
LmxM.17.0870	hypothetical protein, conserved	0.00370607	0.496841	29.7341	29.5128	29.4746	29.0889	29.0531	29.0889	18	47.1	47.1	47.1	48.29	0	207.48	17	16	17	15	16	16	LmxM.17.0870.1-p1	1373	>LmxM.17.0870.1-p1 | transcript=LmxM.17.0870.1 | gene=LmxM.17.0870 | organism=Leishmania_mexicana_MHOM/GT/2001/U1103 | gene_product=hypothetical protein, conserved | transcript_product=hypothetical protein, conserved | location=LmxM.17:402978-404312(+) | p
LmxM.27.0810	glutaredoxin-like protein	0.00371003	0.832649	27.9372	27.6527	27.5536	26.8264	26.7895	27.0296	3	42.2	42.2	42.2	12.225	0	61.608	2	2	3	2	2	2	LmxM.27.0810.1-p1	2455	>LmxM.27.0810.1-p1 | transcript=LmxM.27.0810.1 | gene=LmxM.27.0810 | organism=Leishmania_mexicana_MHOM/GT/2001/U1103 | gene_product=glutaredoxin-like protein | transcript_product=glutaredoxin-like protein | location=LmxM.27:310509-310838(+) | protein_lengt
LmxM.21.0710	ribonuclease L inhibitor, putative	0.00371462	-0.250843	29.1263	29.1239	29.0864	29.4413	29.3196	29.3282	29	43.1	43.1	43.1	74.223	0	74.736	25	27	28	26	28	29	LmxM.21.0710.1-p1	1727	>LmxM.21.0710.1-p1 | transcript=LmxM.21.0710.1 | gene=LmxM.21.0710 | organism=Leishmania_mexicana_MHOM/GT/2001/U1103 | gene_product=ribonuclease L inhibitor, putative | transcript_product=ribonuclease L inhibitor, putative | location=LmxM.21:206047-208026(
LmxM.17.0270	NADH-ubiquinone oxidoreductase, mitochondrial, putative	0.00372463	-0.432203	23.0805	23.1991	23.0054	23.4425	23.5522	23.5869	3	10.4	10.4	10.4	30.139	0.0058343	1.7202	3	2	3	2	2	2	LmxM.17.0270.1-p1	1346	>LmxM.17.0270.1-p1 | transcript=LmxM.17.0270.1 | gene=LmxM.17.0270 | organism=Leishmania_mexicana_MHOM/GT/2001/U1103 | gene_product=NADH-ubiquinone oxidoreductase, mitochondrial, putative | transcript_product=NADH-ubiquinone oxidoreductase, mitochondrial,
LmxM.08_29.1290	hypothetical protein, conserved	0.00375483	0.41824	26.5419	26.4536	26.3135	26.0464	26.0254	25.9825	4	62.7	62.7	62.7	12.996	0	30.006	4	4	4	3	3	3	LmxM.08_29.1290.1-p1	615	>LmxM.08_29.1290.1-p1 | transcript=LmxM.08_29.1290.1 | gene=LmxM.08_29.1290 | organism=Leishmania_mexicana_MHOM/GT/2001/U1103 | gene_product=hypothetical protein, conserved | transcript_product=hypothetical protein, conserved | location=LmxM.08:636776-6371
LmxM.08.0960	Dpy-30 motif containing protein, putative	0.00376598	-0.545326	27.4473	27.1604	27.341	27.9259	27.8445	27.8142	19	44.2	44.2	44.2	62.853	0	46.338	17	17	17	16	16	18	LmxM.08.0960.1-p1	517	>LmxM.08.0960.1-p1 | transcript=LmxM.08.0960.1 | gene=LmxM.08.0960 | organism=Leishmania_mexicana_MHOM/GT/2001/U1103 | gene_product=Dpy-30 motif containing protein, putative | transcript_product=Dpy-30 motif containing protein, putative | location=LmxM.08:
LmxM.25.2120	eukaryotic translation initiation factor 3 subunit j	0.00376828	0.233184	28.7096	28.7645	28.8112	28.5682	28.5352	28.4823	13	71.2	71.2	71.2	23.639	0	248.86	11	12	13	11	13	11	LmxM.25.2120.1-p1	2249	>LmxM.25.2120.1-p1 | transcript=LmxM.25.2120.1 | gene=LmxM.25.2120 | organism=Leishmania_mexicana_MHOM/GT/2001/U1103 | gene_product=eukaryotic translation initiation factor 3 subunit j | transcript_product=eukaryotic translation initiation factor 3 subunit
LmxM.25.2410	hypothetical protein, conserved	0.00379577	0.436637	30.2979	30.1724	30.099	29.8355	29.6898	29.7341	44	47.9	47.9	47.9	109.59	0	238.48	36	42	43	35	38	38	LmxM.25.2410.1-p1	2266	>LmxM.25.2410.1-p1 | transcript=LmxM.25.2410.1 | gene=LmxM.25.2410 | organism=Leishmania_mexicana_MHOM/GT/2001/U1103 | gene_product=hypothetical protein, conserved | transcript_product=hypothetical protein, conserved | location=LmxM.25:868495-871380(+) | p
LmxM.09.1040	phospholipid:diacylglycerol acyltransferase, putative	0.00380676	0.441677	25.6944	25.6649	25.5783	25.2207	25.3066	25.0854	10	16.9	16.9	16.9	77.785	0	18.87	9	9	8	7	6	8	LmxM.09.1040.1-p1	754	>LmxM.09.1040.1-p1 | transcript=LmxM.09.1040.1 | gene=LmxM.09.1040 | organism=Leishmania_mexicana_MHOM/GT/2001/U1103 | gene_product=phospholipid:diacylglycerol acyltransferase, putative | transcript_product=phospholipid:diacylglycerol acyltransferase, puta
LmxM.20.1690	soluble n-ethylmaleimide sensitive factor, putative	0.00381016	0.262215	27.9484	27.8203	27.9484	27.632	27.6389	27.6595	13	39.4	39.4	39.4	32.02	0	51.006	12	13	13	9	9	10	LmxM.20.1690.1-p1	1679	>LmxM.20.1690.1-p1 | transcript=LmxM.20.1690.1 | gene=LmxM.20.1690 | organism=Leishmania_mexicana_MHOM/GT/2001/U1103 | gene_product=soluble n-ethylmaleimide sensitive factor, putative | transcript_product=soluble n-ethylmaleimide sensitive factor, putative
LmxM.29.1290	U3 small nuclear ribonucleoprotein (snRNP), putative	0.00381655	-0.498752	26.3342	26.1833	26.2821	26.7389	26.8974	26.6595	8	35.1	35.1	35.1	33.206	0	64.787	8	8	8	7	7	8	LmxM.29.1290.1-p1	2821	>LmxM.29.1290.1-p1 | transcript=LmxM.29.1290.1 | gene=LmxM.29.1290 | organism=Leishmania_mexicana_MHOM/GT/2001/U1103 | gene_product=U3 small nuclear ribonucleoprotein (snRNP), putative | transcript_product=U3 small nuclear ribonucleoprotein (snRNP), putati
LmxM.12.0630	alanine aminotransferase, putative	0.00382972	0.52765	28.4314	28.1312	28.2625	27.7645	27.7517	27.726	20	51.9	51.9	51.9	54.98	0	78.916	17	17	17	13	18	16	LmxM.12.0630.1-p1	968	>LmxM.12.0630.1-p1 | transcript=LmxM.12.0630.1 | gene=LmxM.12.0630 | organism=Leishmania_mexicana_MHOM/GT/2001/U1103 | gene_product=alanine aminotransferase, putative | transcript_product=alanine aminotransferase, putative | location=LmxM.12:323045-324538(
LmxM.36.1480	hypothetical protein, conserved	0.00383323	0.291271	24.7695	24.7234	24.824	24.558	24.4488	24.4362	7	29.9	29.9	29.9	43.882	0	19.954	6	5	5	4	4	4	LmxM.36.1480.1-p1	4095	>LmxM.36.1480.1-p1 | transcript=LmxM.36.1480.1 | gene=LmxM.36.1480 | organism=Leishmania_mexicana_MHOM/GT/2001/U1103 | gene_product=hypothetical protein, conserved | transcript_product=hypothetical protein, conserved | location=LmxM.20:548396-549631(-) | p
LmxM.33.2510	protein phosphatase 2C-like protein	0.0038395	0.592591	26.2353	26.1035	25.8974	25.4953	25.4831	25.48	7	38.3	38.3	38.3	29.718	0	18.915	7	7	7	5	6	5	LmxM.33.2510.1-p1	3631	>LmxM.33.2510.1-p1 | transcript=LmxM.33.2510.1 | gene=LmxM.33.2510 | organism=Leishmania_mexicana_MHOM/GT/2001/U1103 | gene_product=protein phosphatase 2C-like protein | transcript_product=protein phosphatase 2C-like protein | location=LmxM.33:937312-93814
LmxM.18.1610	Noc2p family, putative	0.0038419	-0.30703	27.2803	27.189	27.2077	27.6181	27.4862	27.4938	15	24	24	24	73.077	0	44.127	13	14	15	12	13	13	LmxM.18.1610.1-p1	1487	>LmxM.18.1610.1-p1 | transcript=LmxM.18.1610.1 | gene=LmxM.18.1610 | organism=Leishmania_mexicana_MHOM/GT/2001/U1103 | gene_product=Noc2p family, putative | transcript_product=Noc2p family, putative | location=LmxM.18:668156-670120(+) | protein_length=654
LmxM.34.2270	ATP-dependent RNA helicase-like protein	0.00384929	0.341764	25.9495	25.945	26.1115	25.6891	25.6375	25.654	19	19.7	19.7	19.7	127.1	0	29.121	12	15	16	12	11	14	LmxM.34.2270.1-p1	3852	>LmxM.34.2270.1-p1 | transcript=LmxM.34.2270.1 | gene=LmxM.34.2270 | organism=Leishmania_mexicana_MHOM/GT/2001/U1103 | gene_product=ATP-dependent RNA helicase-like protein | transcript_product=ATP-dependent RNA helicase-like protein | location=LmxM.34:8433
LmxM.06.1270	coproporphyrinogen III oxidase, putative	0.00384956	0.406301	27.6181	27.4073	27.5969	27.1507	27.1312	27.1214	17	60.1	60.1	60.1	34.322	0	69.618	13	14	15	11	13	13	LmxM.06.1270.1-p1	389	>LmxM.06.1270.1-p1 | transcript=LmxM.06.1270.1 | gene=LmxM.06.1270 | organism=Leishmania_mexicana_MHOM/GT/2001/U1103 | gene_product=coproporphyrinogen III oxidase, putative | transcript_product=coproporphyrinogen III oxidase, putative | location=LmxM.06:47
LmxM.24.1970	Nucleoporin NUP76	0.00385552	-0.458428	25.2961	25.2096	25.141	25.7771	25.6811	25.5638	12	20.2	20.2	20.2	81.058	0	21.844	7	9	7	9	9	11	LmxM.24.1970.1-p1	2103	>LmxM.24.1970.1-p1 | transcript=LmxM.24.1970.1 | gene=LmxM.24.1970 | organism=Leishmania_mexicana_MHOM/GT/2001/U1103 | gene_product=Nucleoporin NUP76 | transcript_product=Nucleoporin NUP76 | location=LmxM.24:734809-737085(-) | protein_length=758 | sequence
LmxM.08_29.1400	LYAR-type C2HC zinc finger, putative	0.00388097	-0.490798	26.6998	26.7771	26.5029	27.1604	27.1507	27.141	11	41.1	41.1	41.1	33.364	0	28.501	9	9	9	9	11	10	LmxM.08_29.1400.1-p1	621	>LmxM.08_29.1400.1-p1 | transcript=LmxM.08_29.1400.1 | gene=LmxM.08_29.1400 | organism=Leishmania_mexicana_MHOM/GT/2001/U1103 | gene_product=LYAR-type C2HC zinc finger, putative | transcript_product=LYAR-type C2HC zinc finger, putative | location=LmxM.08:5
LmxM.33.2290	twinfilin	0.00388785	0.736396	27.4073	27.0401	27.0813	26.518	26.4138	26.3877	11	44.1	44.1	44.1	35.772	0	45.713	11	10	10	9	9	10	LmxM.33.2290.1-p1	3619	>LmxM.33.2290.1-p1 | transcript=LmxM.33.2290.1 | gene=LmxM.33.2290 | organism=Leishmania_mexicana_MHOM/GT/2001/U1103 | gene_product=twinfilin | transcript_product=twinfilin | location=LmxM.33:837947-838942(-) | protein_length=331 | sequence_SO=chromosome |
LmxM.12.1120	Flagellum attachment zone protein 2	0.00392093	0.309838	27.8203	27.7958	27.7895	27.5536	27.5315	27.391	36	31.6	31.6	31.6	144.41	0	84.003	26	34	34	20	23	27	LmxM.12.1120.1-p1	978	>LmxM.12.1120.1-p1 | transcript=LmxM.12.1120.1 | gene=LmxM.12.1120 | organism=Leishmania_mexicana_MHOM/GT/2001/U1103 | gene_product=Flagellum attachment zone protein 2 | transcript_product=Flagellum attachment zone protein 2 | location=LmxM.12:401804-40565
LmxM.22.0050	hypothetical protein, conserved	0.00393415	0.651192	25.558	25.5492	25.4707	25.0854	24.7745	24.7645	12	26.8	26.8	26.8	54.801	0	18.947	10	7	10	5	4	7	LmxM.22.0050.1-p1	1814	>LmxM.22.0050.1-p1 | transcript=LmxM.22.0050.1 | gene=LmxM.22.0050 | organism=Leishmania_mexicana_MHOM/GT/2001/U1103 | gene_product=hypothetical protein, conserved | transcript_product=hypothetical protein, conserved | location=LmxM.22:15171-16583(-) | pro
LmxM.30.0720	major facilitator superfamily, putative	0.00393496	-0.549353	26.2058	26.1035	25.9694	26.7645	26.5725	26.5898	11	15.8	15.8	15.8	106.52	0	55.897	9	9	10	10	10	10	LmxM.30.0720.1-p1	2991	>LmxM.30.0720.1-p1 | transcript=LmxM.30.0720.1 | gene=LmxM.30.0720 | organism=Leishmania_mexicana_MHOM/GT/2001/U1103 | gene_product=major facilitator superfamily, putative | transcript_product=major facilitator superfamily, putative | location=LmxM.30:2770
LmxM.36.0890	eukaryotic translation initiation factor 6 (eIF-6), putative	0.0039379	-0.405469	28.965	28.9088	28.7517	29.2647	29.326	29.2512	13	61	61	61	27.128	0	323.31	13	12	12	13	12	13	LmxM.36.0890.1-p1	4065	>LmxM.36.0890.1-p1 | transcript=LmxM.36.0890.1 | gene=LmxM.36.0890 | organism=Leishmania_mexicana_MHOM/GT/2001/U1103 | gene_product=eukaryotic translation initiation factor 6 (eIF-6), putative | transcript_product=eukaryotic translation initiation factor 6
LmxM.09.1150	hypothetical protein, conserved	0.00393891	-0.494542	24.6096	24.3511	24.4984	24.9225	25.0443	24.976	6	35.2	35.2	35.2	33.286	0	13.56	4	5	4	3	4	5	LmxM.09.1150.1-p1	761	>LmxM.09.1150.1-p1 | transcript=LmxM.09.1150.1 | gene=LmxM.09.1150 | organism=Leishmania_mexicana_MHOM/GT/2001/U1103 | gene_product=hypothetical protein, conserved | transcript_product=hypothetical protein, conserved | location=LmxM.09:425750-426613(-) | p
LmxM.36.1760	aldehyde dehydrogenase, putative	0.00395433	0.571753	25.239	24.9584	24.9803	24.5105	24.4234	24.5285	9	16.5	16.5	16.5	54.492	0	13.702	6	7	8	4	5	4	LmxM.36.1760.1-p1	4114	>LmxM.36.1760.1-p1 | transcript=LmxM.36.1760.1 | gene=LmxM.36.1760 | organism=Leishmania_mexicana_MHOM/GT/2001/U1103 | gene_product=aldehyde dehydrogenase, putative | transcript_product=aldehyde dehydrogenase, putative | location=LmxM.20:689153-690682(-) |
LmxM.17.0640	VID27 cytoplasmic protein, putative	0.00395882	0.452568	28.003	27.8264	27.8564	27.5463	27.3745	27.4073	16	47.6	47.6	47.6	60.525	0	101.5	13	15	15	14	15	13	LmxM.17.0640.1-p1	1361	>LmxM.17.0640.1-p1 | transcript=LmxM.17.0640.1 | gene=LmxM.17.0640 | organism=Leishmania_mexicana_MHOM/GT/2001/U1103 | gene_product=VID27 cytoplasmic protein, putative | transcript_product=VID27 cytoplasmic protein, putative | location=LmxM.17:336564-33823
LmxM.27.0490	cysteine peptidase, Clan CA, family C2, putative	0.00396554	0.577391	29.9259	29.7162	29.6233	29.2512	29.1361	29.1459	13	18	15.6	15.6	269.06	0	69.826	12	11	11	10	9	10	LmxM.27.0490.1-p1	2435	>LmxM.27.0490.1-p1 | transcript=LmxM.27.0490.1 | gene=LmxM.27.0490 | organism=Leishmania_mexicana_MHOM/GT/2001/U1103 | gene_product=cysteine peptidase, Clan CA, family C2, putative | transcript_product=cysteine peptidase, Clan CA, family C2, putative | loc
LmxM.25.1390	hypothetical protein, conserved	0.00397908	0.374646	24.5522	24.7645	24.632	24.2535	24.2821	24.2891	3	18	18	18	29.09	0	8.9177	3	3	3	3	3	3	LmxM.25.1390.1-p1	2199	>LmxM.25.1390.1-p1 | transcript=LmxM.25.1390.1 | gene=LmxM.25.1390 | organism=Leishmania_mexicana_MHOM/GT/2001/U1103 | gene_product=hypothetical protein, conserved | transcript_product=hypothetical protein, conserved | location=LmxM.25:540688-541488(-) | p
LmxM.33.0690	flagellar attachment zone protein 1	0.00398267	0.536743	30.7453	30.6285	30.5481	30.2422	30.0217	30.0479	44	70.3	70.3	67	223.81	0	323.31	30	42	42	31	29	32	LmxM.33.0690.1-p1	3558	>LmxM.33.0690.1-p1 | transcript=LmxM.33.0690.1 | gene=LmxM.33.0690 | organism=Leishmania_mexicana_MHOM/GT/2001/U1103 | gene_product=flagellar attachment zone protein 1 | transcript_product=flagellar attachment zone protein 1 | location=LmxM.33:296545-30256
LmxM.17.0980	Mak10 subunit, NatC N(alpha)-terminal acetyltransferase, putative	0.00399332	-0.206348	29.8249	29.8474	29.837	30.099	29.9814	30.0479	37	54.3	54.3	54.3	82.954	0	298.65	32	33	35	29	34	37	LmxM.17.0980.1-p1	1377	>LmxM.17.0980.1-p1 | transcript=LmxM.17.0980.1 | gene=LmxM.17.0980 | organism=Leishmania_mexicana_MHOM/GT/2001/U1103 | gene_product=Mak10 subunit, NatC N(alpha)-terminal acetyltransferase, putative | transcript_product=Mak10 subunit, NatC N(alpha)-terminal
LmxM.29.1510	p1/s1 nuclease	0.00399674	0.714441	26.2225	26.3729	26.0793	25.6784	25.4041	25.4488	6	20.9	20.9	20.9	35.208	0	13.131	6	5	6	4	4	4	LmxM.29.1510.1-p1;LmxM.29.1500.1-p1	2831	>LmxM.29.1510.1-p1 | transcript=LmxM.29.1510.1 | gene=LmxM.29.1510 | organism=Leishmania_mexicana_MHOM/GT/2001/U1103 | gene_product=p1/s1 nuclease | transcript_product=p1/s1 nuclease | location=LmxM.29:508877-509827(+) | protein_length=316 | sequence_SO=ch
LmxM.22.1290	ribonucleoside-diphosphate reductase small chain, putative	0.00401179	0.365199	29.94	29.7771	29.7755	29.4938	29.4093	29.4938	19	53.8	53.8	2.8	44.409	0	280.49	15	18	19	17	18	17	LmxM.22.1290.1-p1	1884	>LmxM.22.1290.1-p1 | transcript=LmxM.22.1290.1 | gene=LmxM.22.1290 | organism=Leishmania_mexicana_MHOM/GT/2001/U1103 | gene_product=ribonucleoside-diphosphate reductase small chain, putative | transcript_product=ribonucleoside-diphosphate reductase small c
LmxM.14.0450	N-terminal conserved domain of Nudc./CS domain containing protein, putative	0.00401528	0.521873	29.8415	29.7629	29.6146	29.326	29.196	29.1312	13	40.1	40.1	40.1	36.492	0	204.08	10	11	12	12	12	11	LmxM.14.0450.1-p1	1112	>LmxM.14.0450.1-p1 | transcript=LmxM.14.0450.1 | gene=LmxM.14.0450 | organism=Leishmania_mexicana_MHOM/GT/2001/U1103 | gene_product=N-terminal conserved domain of Nudc./CS domain containing protein, putative | transcript_product=N-terminal conserved domain
LmxM.06.0540	hypothetical protein, conserved	0.00408002	0.471158	25.8312	26.0464	25.8385	25.4394	25.3679	25.4953	7	15.6	15.6	15.6	74.688	0	15.423	6	7	7	5	6	5	LmxM.06.0540.1-p1	342	>LmxM.06.0540.1-p1 | transcript=LmxM.06.0540.1 | gene=LmxM.06.0540 | organism=Leishmania_mexicana_MHOM/GT/2001/U1103 | gene_product=hypothetical protein, conserved | transcript_product=hypothetical protein, conserved | location=LmxM.06:186354-188474(+) | p
LmxM.32.2520	UDP-N-acetylglucosamine pyrophosphorylase, putative	0.00411644	0.393495	23.654	23.4551	23.6096	23.2361	23.1472	23.155	2	5.7	5.7	5.7	59.332	0.0058411	1.7342	2	2	2	2	1	1	LmxM.32.2520.1-p1	3470	>LmxM.32.2520.1-p1 | transcript=LmxM.32.2520.1 | gene=LmxM.32.2520 | organism=Leishmania_mexicana_MHOM/GT/2001/U1103 | gene_product=UDP-N-acetylglucosamine pyrophosphorylase, putative | transcript_product=UDP-N-acetylglucosamine pyrophosphorylase, putative
LmxM.29.3730	60S acidic ribosomal protein P2, putative	0.00414073	-0.499355	31.4433	31.2703	31.1544	31.7888	31.7692	31.8081	14	100	100	55.2	10.627	0	323.31	12	14	14	13	13	13	LmxM.29.3730.1-p1	2952	>LmxM.29.3730.1-p1 | transcript=LmxM.29.3730.1 | gene=LmxM.29.3730 | organism=Leishmania_mexicana_MHOM/GT/2001/U1103 | gene_product=60S acidic ribosomal protein P2, putative | transcript_product=60S acidic ribosomal protein P2, putative | location=LmxM.29:
LmxM.19.1040	phenylalanyl-tRNA synthetase, putative	0.00414628	0.462541	29.5147	29.3557	29.2781	28.9923	28.877	28.8916	28	45.7	45.7	45.7	70.554	0	155.99	26	26	26	21	24	24	LmxM.19.1040.1-p1	1560	>LmxM.19.1040.1-p1 | transcript=LmxM.19.1040.1 | gene=LmxM.19.1040 | organism=Leishmania_mexicana_MHOM/GT/2001/U1103 | gene_product=phenylalanyl-tRNA synthetase, putative | transcript_product=phenylalanyl-tRNA synthetase, putative | location=LmxM.19:404254
LmxM.33.2580	ALBA-domain protein 3	0.00415514	0.341012	31.9539	32.13	32.0641	31.7613	31.6756	31.6881	14	62	62	62	22.572	0	323.31	13	14	14	14	14	14	LmxM.33.2580.1-p1	3636	>LmxM.33.2580.1-p1 | transcript=LmxM.33.2580.1 | gene=LmxM.33.2580 | organism=Leishmania_mexicana_MHOM/GT/2001/U1103 | gene_product=ALBA-domain protein 3 | transcript_product=ALBA-domain protein 3 | location=LmxM.33:986667-987284(+) | protein_length=205 |
LmxM.04.0810	Pescadillo N-terminus/BRCA1 C Terminus (BRCT) domain containing protein, putative	0.00417645	-0.325997	27.6251	27.4938	27.5165	27.9428	27.8142	27.8564	20	34.7	34.7	34.7	77.35	0	76.947	14	13	15	16	17	19	LmxM.04.0810.1-p1	218	>LmxM.04.0810.1-p1 | transcript=LmxM.04.0810.1 | gene=LmxM.04.0810 | organism=Leishmania_mexicana_MHOM/GT/2001/U1103 | gene_product=Pescadillo N-terminus/BRCA1 C Terminus (BRCT) domain containing protein, putative | transcript_product=Pescadillo N-terminus
LmxM.05.0830	methylthioadenosine phosphorylase, putative	0.00418024	0.29455	30.1115	30.0084	29.9539	29.7195	29.7031	29.7676	15	73.2	73.2	73.2	33.35	0	163.98	14	14	15	14	15	15	LmxM.05.0830.1-p1	288	>LmxM.05.0830.1-p1 | transcript=LmxM.05.0830.1 | gene=LmxM.05.0830 | organism=Leishmania_mexicana_MHOM/GT/2001/U1103 | gene_product=methylthioadenosine phosphorylase, putative | transcript_product=methylthioadenosine phosphorylase, putative | location=LmxM
LmxM.08.0010	adaptor complex protein (AP) 3 delta subunit 1, putative	0.00418393	0.475326	27.6595	27.4629	27.4707	27.1507	26.9869	27.0296	28	30.5	30.5	30.5	135.05	0	55.159	23	23	22	13	15	18	LmxM.08.0010.1-p1	473	>LmxM.08.0010.1-p1 | transcript=LmxM.08.0010.1 | gene=LmxM.08.0010 | organism=Leishmania_mexicana_MHOM/GT/2001/U1103 | gene_product=adaptor complex protein (AP) 3 delta subunit 1, putative | transcript_product=adaptor complex protein (AP) 3 delta subunit 1
LmxM.36.3400	ribosomal protein L29, putative	0.0042212	-0.513858	29.9259	29.94	29.7341	30.2759	30.393	30.4727	7	60	60	60	7.9771	0	30.529	5	5	5	6	6	7	LmxM.36.3400.1-p1;LmxM.36.3390.1-p1	4211	>LmxM.36.3400.1-p1 | transcript=LmxM.36.3400.1 | gene=LmxM.36.3400 | organism=Leishmania_mexicana_MHOM/GT/2001/U1103 | gene_product=ribosomal protein L29, putative | transcript_product=ribosomal protein L29, putative | location=LmxM.20:1319835-1320047(-) |
LmxM.34.3310	Leucine Rich repeats (2 copies), putative	0.00425049	-0.43018	28.7096	28.5128	28.5898	28.9896	28.9869	29.1263	15	63.4	63.4	63.4	32.828	0	219.57	13	15	14	14	13	14	LmxM.34.3310.1-p1	3905	>LmxM.34.3310.1-p1 | transcript=LmxM.34.3310.1 | gene=LmxM.34.3310 | organism=Leishmania_mexicana_MHOM/GT/2001/U1103 | gene_product=Leucine Rich repeats (2 copies), putative | transcript_product=Leucine Rich repeats (2 copies), putative | location=LmxM.34:
LmxM.34.0300	hypothetical protein, conserved	0.00425613	0.432362	26.1293	26.0148	25.9912	25.7286	25.5841	25.5255	7	34.6	34.6	34.6	35.858	0	38.735	6	7	7	6	5	7	LmxM.34.0300.1-p1	3746	>LmxM.34.0300.1-p1 | transcript=LmxM.34.0300.1 | gene=LmxM.34.0300 | organism=Leishmania_mexicana_MHOM/GT/2001/U1103 | gene_product=hypothetical protein, conserved | transcript_product=hypothetical protein, conserved | location=LmxM.34:71824-72822(+) | pro
LmxM.12.0010	translation initiation factor EIF-2b alpha subunit, putative	0.00426923	-0.360708	24.9316	24.7338	24.8997	25.2243	25.2021	25.2207	6	22.3	22.3	22.3	33.398	0	6.8724	4	4	4	5	4	4	LmxM.12.0010.1-p1	940	>LmxM.12.0010.1-p1 | transcript=LmxM.12.0010.1 | gene=LmxM.12.0010 | organism=Leishmania_mexicana_MHOM/GT/2001/U1103 | gene_product=translation initiation factor EIF-2b alpha subunit, putative | transcript_product=translation initiation factor EIF-2b alpha
LmxM.16.0890	Nucleolar protein,Nop52, putative	0.00429634	-0.443447	27.3494	27.189	27.217	27.8019	27.604	27.6798	19	32.5	32.5	32.5	73.835	0	58.755	15	18	16	17	18	17	LmxM.16.0890.1-p1;LmxM.16.0890a.1-p1	1293	>LmxM.16.0890.1-p1 | transcript=LmxM.16.0890.1 | gene=LmxM.16.0890 | organism=Leishmania_mexicana_MHOM/GT/2001/U1103 | gene_product=Nucleolar protein,Nop52, putative | transcript_product=Nucleolar protein,Nop52, putative | location=LmxM.16:317784-319760(-)
LmxM.12.0220	hydroxyacylglutathione hydrolase, putative	0.00429877	0.273041	26.3049	26.2517	26.1757	25.9912	26.0062	25.9157	7	32.9	32.9	32.9	32.421	0	41.923	5	7	7	6	7	6	LmxM.12.0220.1-p1	950	>LmxM.12.0220.1-p1 | transcript=LmxM.12.0220.1 | gene=LmxM.12.0220 | organism=Leishmania_mexicana_MHOM/GT/2001/U1103 | gene_product=hydroxyacylglutathione hydrolase, putative | transcript_product=hydroxyacylglutathione hydrolase, putative | location=LmxM.1
LmxM.28.2720	hypothetical protein, conserved	0.00431659	-0.271678	23.2679	23.1871	23.1316	23.4425	23.4425	23.5165	2	22.1	22.1	22.1	12.868	0	8.6086	2	1	1	1	2	1	LmxM.28.2720.1-p1	2719	>LmxM.28.2720.1-p1 | transcript=LmxM.28.2720.1 | gene=LmxM.28.2720 | organism=Leishmania_mexicana_MHOM/GT/2001/U1103 | gene_product=hypothetical protein, conserved | transcript_product=hypothetical protein, conserved | location=LmxM.28:1032402-1032770(-) |
LmxM.27.1140	hypothetical protein, conserved	0.00431875	0.533242	23.5285	23.2535	23.48	22.8191	22.9298	22.9134	4	8.6	8.6	8.6	59.527	0.0024649	2.419	3	2	3	2	3	2	LmxM.27.1140.1-p1	2477	>LmxM.27.1140.1-p1 | transcript=LmxM.27.1140.1 | gene=LmxM.27.1140 | organism=Leishmania_mexicana_MHOM/GT/2001/U1103 | gene_product=hypothetical protein, conserved | transcript_product=hypothetical protein, conserved | location=LmxM.27:464185-465936(-) | p
LmxM.18.1625	hypothetical protein, conserved	0.0043198	-0.800006	23.2535	22.9707	23.0542	24.1095	23.7695	23.7995	2	16.4	16.4	16.4	23.706	0	15.362	1	1	2	2	1	2	LmxM.18.1625.1-p1	1489	>LmxM.18.1625.1-p1 | transcript=LmxM.18.1625.1 | gene=LmxM.18.1625 | organism=Leishmania_mexicana_MHOM/GT/2001/U1103 | gene_product=hypothetical protein, conserved | transcript_product=hypothetical protein, conserved | location=LmxM.18:673301-673978(+) | p
LmxM.29.0480	bystin, putative	0.00432927	-0.459246	26.9539	26.8264	26.8385	27.4154	27.3828	27.1984	14	34.1	34.1	34.1	52.953	0	24.541	11	12	13	12	12	14	LmxM.29.0480.1-p1	2768	>LmxM.29.0480.1-p1 | transcript=LmxM.29.0480.1 | gene=LmxM.29.0480 | organism=Leishmania_mexicana_MHOM/GT/2001/U1103 | gene_product=bystin, putative | transcript_product=bystin, putative | location=LmxM.29:154217-155626(-) | protein_length=469 | sequence_S
LmxM.25.2140	succinyl-CoA synthetase alpha subunit, putative	0.00433009	0.31405	32.0349	31.9435	31.8534	31.6544	31.611	31.6242	17	49.8	49.8	49.8	30.944	0	263.35	15	15	15	15	17	16	LmxM.25.2140.1-p1;LmxM.25.2130.1-p1	2250	>LmxM.25.2140.1-p1 | transcript=LmxM.25.2140.1 | gene=LmxM.25.2140 | organism=Leishmania_mexicana_MHOM/GT/2001/U1103 | gene_product=succinyl-CoA synthetase alpha subunit, putative | transcript_product=succinyl-CoA synthetase alpha subunit, putative | locat
LmxM.19.1090	hypothetical protein, unknown function	0.00436354	0.836178	24.2021	24.0609	23.7389	23.2006	23.2155	23.0772	2	11.4	11.4	11.4	22.276	0	5.627	2	2	2	1	2	2	LmxM.19.1090.1-p1	1563	>LmxM.19.1090.1-p1 | transcript=LmxM.19.1090.1 | gene=LmxM.19.1090 | organism=Leishmania_mexicana_MHOM/GT/2001/U1103 | gene_product=hypothetical protein, unknown function | transcript_product=hypothetical protein, unknown function | location=LmxM.19:437016
LmxM.19.0750	hypothetical protein, conserved	0.00437575	0.981808	24.8764	24.6703	24.7077	23.9933	23.848	23.4676	4	11.1	11.1	11.1	56.653	0	9.1436	4	4	4	3	1	1	LmxM.19.0750.1-p1	1548	>LmxM.19.0750.1-p1 | transcript=LmxM.19.0750.1 | gene=LmxM.19.0750 | organism=Leishmania_mexicana_MHOM/GT/2001/U1103 | gene_product=hypothetical protein, conserved | transcript_product=hypothetical protein, conserved | location=LmxM.19:319930-321504(+) | p
LmxM.36.5880	small GTPase, putative	0.00437728	0.493582	25.5195	25.5105	25.4676	25.1642	24.9716	24.8811	6	21.1	21.1	21.1	40.872	0	16.938	4	5	6	4	3	3	LmxM.36.5880.1-p1	4337	>LmxM.36.5880.1-p1 | transcript=LmxM.36.5880.1 | gene=LmxM.36.5880 | organism=Leishmania_mexicana_MHOM/GT/2001/U1103 | gene_product=small GTPase, putative | transcript_product=small GTPase, putative | location=LmxM.20:2220192-2221289(-) | protein_length=36
LmxM.28.2880	dynein heavy chain, putative	0.00441316	-0.683783	24.9495	24.7129	25.1015	25.6348	25.5374	25.6431	18	5.4	5	5	474.62	0	23.477	8	6	9	11	12	13	LmxM.28.2880.1-p1	2729	>LmxM.28.2880.1-p1 | transcript=LmxM.28.2880.1 | gene=LmxM.28.2880 | organism=Leishmania_mexicana_MHOM/GT/2001/U1103 | gene_product=dynein heavy chain, putative | transcript_product=dynein heavy chain, putative | location=LmxM.28:1072750-1085442(-) | prote
LmxM.20.0270	Enkuring domain-containig protein	0.00442566	-0.531862	25.0975	24.8623	24.9803	25.5492	25.391	25.5955	8	26.4	26.4	26.4	40.809	0	5.205	6	5	6	7	6	7	LmxM.20.0270.1-p1	1615	>LmxM.20.0270.1-p1 | transcript=LmxM.20.0270.1 | gene=LmxM.20.0270 | organism=Leishmania_mexicana_MHOM/GT/2001/U1103 | gene_product=Enkuring domain-containig protein | transcript_product=Enkuring domain-containig protein | location=LmxM.20:2737306-2738409(
LmxM.02.0040	Xaa-Pro aminopeptidase, putative	0.00442645	-0.399395	27.391	27.2353	27.1795	27.673	27.6181	27.7129	23	54.5	54.5	16.7	68.39	0	106.92	13	18	18	16	19	20	LmxM.02.0040.1-p1	92	>LmxM.02.0040.1-p1 | transcript=LmxM.02.0040.1 | gene=LmxM.02.0040 | organism=Leishmania_mexicana_MHOM/GT/2001/U1103 | gene_product=Xaa-Pro aminopeptidase, putative | transcript_product=Xaa-Pro aminopeptidase, putative | location=LmxM.02:1523-3376(-) | pro
LmxM.12.0870partial	surface antigen protein 2, putative	0.00443997	-0.813222	22.9423	23.1991	22.928	23.7594	24.0526	23.6971	2	11.9	11.9	8.1	24.248	0	3.5656	2	1	2	2	2	2	LmxM.12.0870partial.1-p1;LmxM.12.0890.1-p1;LmxM.12.0980.1-p1;LmxM.12.0891.1-p1	977	>LmxM.12.0870partial.1-p1 | transcript=LmxM.12.0870partial.1 | gene=LmxM.12.0870partial | organism=Leishmania_mexicana_MHOM/GT/2001/U1103 | gene_product=surface antigen protein 2, putative | transcript_product=surface antigen protein 2, putative | location
LmxM.11.1170	eukaryotic release factor 3, putative	0.00445054	-0.260846	29.8035	29.7597	29.7421	30.1115	29.9814	29.995	36	46.9	46.9	46.9	84.727	0	218.88	31	30	32	30	34	33	LmxM.11.1170.1-p1	928	>LmxM.11.1170.1-p1 | transcript=LmxM.11.1170.1 | gene=LmxM.11.1170 | organism=Leishmania_mexicana_MHOM/GT/2001/U1103 | gene_product=eukaryotic release factor 3, putative | transcript_product=eukaryotic release factor 3, putative | location=LmxM.11:454825-4
LmxM.27.1980	FtsJ cell division protein, putative	0.00445176	-0.39947	27.8081	27.604	27.632	28.1263	28.0349	28.0813	25	34.4	34.4	34.4	105.18	0	68.885	19	20	24	21	23	22	LmxM.27.1980.1-p1	2528	>LmxM.27.1980.1-p1 | transcript=LmxM.27.1980.1 | gene=LmxM.27.1980 | organism=Leishmania_mexicana_MHOM/GT/2001/U1103 | gene_product=FtsJ cell division protein, putative | transcript_product=FtsJ cell division protein, putative | location=LmxM.27:827462-830
LmxM.24.1630	Succinate dehydrogenase [ubiquinone] flavoprotein subunit, mitochondrial	0.00445399	-0.208605	29.8623	29.7988	29.8549	30.099	30.0479	29.995	30	61.6	61.6	61.6	66.721	0	321.96	24	29	30	26	27	28	LmxM.24.1630.1-p1	2090	>LmxM.24.1630.1-p1 | transcript=LmxM.24.1630.1 | gene=LmxM.24.1630 | organism=Leishmania_mexicana_MHOM/GT/2001/U1103 | gene_product=Succinate dehydrogenase [ubiquinone] flavoprotein subunit, mitochondrial | transcript_product=Succinate dehydrogenase [ubiqu
LmxM.13.1580	ubiquitin-conjugating enzyme, putative	0.004462	0.572131	29.6285	29.5718	29.4053	29.109	28.8916	28.8887	9	59.4	59.4	59.4	16.033	0	79.867	9	8	9	9	9	9	LmxM.13.1580.1-p1	1079	>LmxM.13.1580.1-p1 | transcript=LmxM.13.1580.1 | gene=LmxM.13.1580 | organism=Leishmania_mexicana_MHOM/GT/2001/U1103 | gene_product=ubiquitin-conjugating enzyme, putative | transcript_product=ubiquitin-conjugating enzyme, putative | location=LmxM.13:553439
LmxM.23.1055	HIT domain containing protein, putative	0.00447706	-0.538216	23.417	23.3511	23.4041	24.0443	23.9933	23.7492	3	15.1	15.1	15.1	37.731	0	11.684	2	2	3	3	2	1	LmxM.23.1055.1-p1	1974	>LmxM.23.1055.1-p1 | transcript=LmxM.23.1055.1 | gene=LmxM.23.1055 | organism=Leishmania_mexicana_MHOM/GT/2001/U1103 | gene_product=HIT domain containing protein, putative | transcript_product=HIT domain containing protein, putative | location=LmxM.23:4946
LmxM.27.0040	metallo- peptidase, Clan M- Family M48	0.00448444	0.697389	27.5609	27.3992	27.2445	26.8623	26.6181	26.632	12	26.5	26.5	26.5	49.294	0	24.282	11	11	12	8	9	10	LmxM.27.0040.1-p1	2410	>LmxM.27.0040.1-p1 | transcript=LmxM.27.0040.1 | gene=LmxM.27.0040 | organism=Leishmania_mexicana_MHOM/GT/2001/U1103 | gene_product=metallo- peptidase, Clan M- Family M48 | transcript_product=metallo- peptidase, Clan M- Family M48 | location=LmxM.27:10515-
LmxM.23.1160	hypothetical protein, conserved	0.00450631	-0.596493	22.6409	22.8633	22.953	23.4676	23.4551	23.3239	2	17.9	17.9	17.9	15.098	0.0062645	1.6596	1	1	2	2	1	2	LmxM.23.1160.1-p1	1978	>LmxM.23.1160.1-p1 | transcript=LmxM.23.1160.1 | gene=LmxM.23.1160 | organism=Leishmania_mexicana_MHOM/GT/2001/U1103 | gene_product=hypothetical protein, conserved | transcript_product=hypothetical protein, conserved | location=LmxM.23:536618-536989(+) | p
LmxM.22.1380	mak-16-like RNA binding protein, putative	0.00450758	-0.671232	25.1908	24.9495	25.2996	25.9248	25.7568	25.772	9	28.7	28.7	28.7	32.426	0	31.68	6	7	6	6	7	8	LmxM.22.1380.1-p1	1892	>LmxM.22.1380.1-p1 | transcript=LmxM.22.1380.1 | gene=LmxM.22.1380 | organism=Leishmania_mexicana_MHOM/GT/2001/U1103 | gene_product=mak-16-like RNA binding protein, putative | transcript_product=mak-16-like RNA binding protein, putative | location=LmxM.22:
LmxM.09.0210	Domain of unknown function (DUF4586), putative	0.00451941	-0.721299	26.067	25.8288	25.6676	26.6595	26.4953	26.5725	7	26.2	26.2	26.2	33.096	0	27.167	5	7	6	7	7	7	LmxM.09.0210.1-p1	711	>LmxM.09.0210.1-p1 | transcript=LmxM.09.0210.1 | gene=LmxM.09.0210 | organism=Leishmania_mexicana_MHOM/GT/2001/U1103 | gene_product=Domain of unknown function (DUF4586), putative | transcript_product=Domain of unknown function (DUF4586), putative | locatio
LmxM.23.1190	hypothetical protein, conserved	0.00452074	-0.204105	24.7594	24.7745	24.7441	25.0233	24.9043	24.9628	5	17.1	17.1	17.1	39.487	0	11.292	5	4	4	4	3	5	LmxM.23.1190.1-p1	1980	>LmxM.23.1190.1-p1 | transcript=LmxM.23.1190.1 | gene=LmxM.23.1190 | organism=Leishmania_mexicana_MHOM/GT/2001/U1103 | gene_product=hypothetical protein, conserved | transcript_product=hypothetical protein, conserved | location=LmxM.23:540027-541082(+) | p
LmxM.26.1300	Nucleolar protein 105, putative	0.0045283	-0.455433	27.1795	27.141	26.9428	27.5969	27.4938	27.5389	21	22.9	22.9	22.9	126.11	0	69.683	15	16	19	17	19	18	LmxM.26.1300.1-p1	2337	>LmxM.26.1300.1-p1 | transcript=LmxM.26.1300.1 | gene=LmxM.26.1300 | organism=Leishmania_mexicana_MHOM/GT/2001/U1103 | gene_product=Nucleolar protein 105, putative | transcript_product=Nucleolar protein 105, putative | location=LmxM.26:425080-428673(+) | p
LmxM.08_29.0120	proteasome regulatory non-ATPase subunit, putative	0.00452876	0.175167	29.6948	29.6881	29.6697	29.5627	29.461	29.5033	42	58.3	58.3	58.3	99.313	0	284.16	37	38	38	31	34	35	LmxM.08_29.0120.1-p1	546	>LmxM.08_29.0120.1-p1 | transcript=LmxM.08_29.0120.1 | gene=LmxM.08_29.0120 | organism=Leishmania_mexicana_MHOM/GT/2001/U1103 | gene_product=proteasome regulatory non-ATPase subunit, putative | transcript_product=proteasome regulatory non-ATPase subunit, p
LmxM.28.2990	hypothetical protein, conserved	0.00454499	-0.601882	24.9628	25.0359	24.7796	25.5955	25.604	25.3844	7	53.2	53.2	53.2	26.376	0	39.589	3	6	4	5	6	5	LmxM.28.2990.1-p1	2734	>LmxM.28.2990.1-p1 | transcript=LmxM.28.2990.1 | gene=LmxM.28.2990 | organism=Leishmania_mexicana_MHOM/GT/2001/U1103 | gene_product=hypothetical protein, conserved | transcript_product=hypothetical protein, conserved | location=LmxM.28:1119841-1120548(-) |
LmxM.32.0316	heat shock protein 83-1	0.00455888	0.342496	35.6496	35.5296	35.5238	35.3101	35.1679	35.1975	74	72	72	72	80.572	0	323.31	65	71	74	65	71	72	LmxM.32.0316.1-p1;LmxM.32.0314.1-p1;LmxM.32.0312.1-p1	3354	>LmxM.32.0316.1-p1 | transcript=LmxM.32.0316.1 | gene=LmxM.32.0316 | organism=Leishmania_mexicana_MHOM/GT/2001/U1103 | gene_product=heat shock protein 83-1 | transcript_product=heat shock protein 83-1 | location=LmxM.32:115917-118022(-) | protein_length=70
LmxM.32.0310	ATP-binding cassette sub-family F member 1, putative	0.00456358	-0.0777009	28.4154	28.3869	28.4113	28.4862	28.4976	28.4629	16	29.6	29.6	29.6	74.736	0	122.12	13	13	14	12	14	14	LmxM.32.0310.1-p1	3353	>LmxM.32.0310.1-p1 | transcript=LmxM.32.0310.1 | gene=LmxM.32.0310 | organism=Leishmania_mexicana_MHOM/GT/2001/U1103 | gene_product=ATP-binding cassette sub-family F member 1, putative | transcript_product=ATP-binding cassette sub-family F member 1, putati
LmxM.32.0890	hypothetical protein, conserved	0.00457799	-0.122128	25.6403	25.6971	25.6348	25.7645	25.7871	25.7871	4	34.2	34.2	34.2	13.14	0	8.1406	3	3	4	3	3	2	LmxM.32.0890.1-p1	3378	>LmxM.32.0890.1-p1 | transcript=LmxM.32.0890.1 | gene=LmxM.32.0890 | organism=Leishmania_mexicana_MHOM/GT/2001/U1103 | gene_product=hypothetical protein, conserved | transcript_product=hypothetical protein, conserved | location=LmxM.32:306497-306841(+) | p
LmxM.34.4770	peptidyl-prolyl cis-trans isomerase (cyclophilin- 40), putative	0.00457945	0.363632	29.9677	29.8112	29.766	29.459	29.4785	29.5165	19	61.3	61.3	61.3	38.516	0	319.57	16	19	18	12	16	15	LmxM.34.4770.1-p1	3982	>LmxM.34.4770.1-p1 | transcript=LmxM.34.4770.1 | gene=LmxM.34.4770 | organism=Leishmania_mexicana_MHOM/GT/2001/U1103 | gene_product=peptidyl-prolyl cis-trans isomerase (cyclophilin- 40), putative | transcript_product=peptidyl-prolyl cis-trans isomerase (cy
LmxM.29.2750	hypothetical protein, conserved	0.00459446	-0.2417	24.6757	24.6865	24.6811	24.8717	25.0062	24.8904	4	17.5	17.5	17.5	27.246	0	5.6652	3	4	3	3	3	4	LmxM.29.2750.1-p1	2887	>LmxM.29.2750.1-p1 | transcript=LmxM.29.2750.1 | gene=LmxM.29.2750 | organism=Leishmania_mexicana_MHOM/GT/2001/U1103 | gene_product=hypothetical protein, conserved | transcript_product=hypothetical protein, conserved | location=LmxM.29:1003333-1004037(-) |
LmxM.32.2570	metallo-peptidase, Clan MF, Family M17	0.00462731	0.304934	27.1214	26.9539	27.0813	26.7645	26.7645	26.7129	14	46.9	46.9	46.9	55.902	0	90.828	11	12	14	9	13	14	LmxM.32.2570.1-p1	3474	>LmxM.32.2570.1-p1 | transcript=LmxM.32.2570.1 | gene=LmxM.32.2570 | organism=Leishmania_mexicana_MHOM/GT/2001/U1103 | gene_product=metallo-peptidase, Clan MF, Family M17 | transcript_product=metallo-peptidase, Clan MF, Family M17 | location=LmxM.32:102816
LmxM.31.3150	Flagellar Member 7	0.00465264	-0.548927	26.604	26.4536	26.3943	27.17	26.9203	27.0084	18	26.1	26.1	26.1	263.34	0	56.303	9	9	6	16	15	16	LmxM.31.3150.1-p1	3291	>LmxM.31.3150.1-p1 | transcript=LmxM.31.3150.1 | gene=LmxM.31.3150 | organism=Leishmania_mexicana_MHOM/GT/2001/U1103 | gene_product=Flagellar Member 7 | transcript_product=Flagellar Member 7 | location=LmxM.31:1228378-1235511(+) | protein_length=2377 | seq
LmxM.30.0990	hypothetical protein, unknown function	0.00468323	-0.733628	22.417	22.4451	22.1079	23.1581	22.9225	23.0902	2	5.3	5.3	5.3	45.207	0	3.973	2	2	1	2	2	2	LmxM.30.0990.1-p1	3002	>LmxM.30.0990.1-p1 | transcript=LmxM.30.0990.1 | gene=LmxM.30.0990 | organism=Leishmania_mexicana_MHOM/GT/2001/U1103 | gene_product=hypothetical protein, unknown function | transcript_product=hypothetical protein, unknown function | location=LmxM.30:367626
LmxM.31.1060	Dynein intermediate chain, axonemal	0.00469651	-0.312127	27.3578	27.2535	27.2535	27.632	27.6527	27.5165	19	35.6	35.6	35.6	67.946	0	72.539	17	15	16	18	18	19	LmxM.31.1060.1-p1	3175	>LmxM.31.1060.1-p1 | transcript=LmxM.31.1060.1 | gene=LmxM.31.1060 | organism=Leishmania_mexicana_MHOM/GT/2001/U1103 | gene_product=Dynein intermediate chain, axonemal | transcript_product=Dynein intermediate chain, axonemal | location=LmxM.31:411976-41378
LmxM.36.3460	NIPSNAP, putative	0.00470693	0.535522	27.2077	27.189	27.1115	26.48	26.632	26.7895	11	49.5	49.5	49.5	23.154	0	35.918	10	10	10	7	9	8	LmxM.36.3460.1-p1	4215	>LmxM.36.3460.1-p1 | transcript=LmxM.36.3460.1 | gene=LmxM.36.3460 | organism=Leishmania_mexicana_MHOM/GT/2001/U1103 | gene_product=NIPSNAP, putative | transcript_product=NIPSNAP, putative | location=LmxM.20:1333572-1334174(-) | protein_length=200 | sequen
LmxM.36.1180	hypothetical protein, conserved	0.00475049	0.605684	27.3324	27.0505	27.141	26.673	26.4441	26.5898	15	56.3	56.3	56.3	35.904	0	46.236	10	12	11	11	11	11	LmxM.36.1180.1-p1	4081	>LmxM.36.1180.1-p1 | transcript=LmxM.36.1180.1 | gene=LmxM.36.1180 | organism=Leishmania_mexicana_MHOM/GT/2001/U1103 | gene_product=hypothetical protein, conserved | transcript_product=hypothetical protein, conserved | location=LmxM.20:436885-437889(+) | p
LmxM.34.1130	oligosaccharyl transferase-like protein	0.00476798	0.202108	29.0453	28.995	28.9732	28.8593	28.7708	28.7771	18	26.7	26.7	8.1	96.293	0	154.41	16	17	18	16	17	16	LmxM.34.1130.1-p1	3789	>LmxM.34.1130.1-p1 | transcript=LmxM.34.1130.1 | gene=LmxM.34.1130 | organism=Leishmania_mexicana_MHOM/GT/2001/U1103 | gene_product=oligosaccharyl transferase-like protein | transcript_product=oligosaccharyl transferase-like protein | location=LmxM.34:4306
LmxM.36.1090	hypothetical protein, unknown function	0.00477374	0.468138	24.654	24.4738	24.391	24.0935	24.019	24.002	3	26.8	26.8	26.8	16.948	0	15.258	2	2	2	3	2	3	LmxM.36.1090.1-p1	4076	>LmxM.36.1090.1-p1 | transcript=LmxM.36.1090.1 | gene=LmxM.36.1090 | organism=Leishmania_mexicana_MHOM/GT/2001/U1103 | gene_product=hypothetical protein, unknown function | transcript_product=hypothetical protein, unknown function | location=LmxM.20:413218
LmxM.08.0290	iron superoxide dismutase A, mitochondrial	0.00477584	0.542578	30.0479	29.8279	29.8339	29.4785	29.2647	29.3388	12	66.5	66.5	66.5	26.519	0	137.62	9	12	12	9	11	11	LmxM.08.0290.1-p1	490	>LmxM.08.0290.1-p1 | transcript=LmxM.08.0290.1 | gene=LmxM.08.0290 | organism=Leishmania_mexicana_MHOM/GT/2001/U1103 | gene_product=iron superoxide dismutase A, mitochondrial | transcript_product=iron superoxide dismutase A, mitochondrial | location=LmxM.0
LmxM.34.1210	Degradation arginine-rich protein for mis-folding, putative	0.00481764	0.308798	28.2308	28.3578	28.2625	27.9203	27.9539	28.0505	9	43.4	43.4	43.4	24.472	0	58.862	8	9	9	8	8	8	LmxM.34.1210.1-p1	3796	>LmxM.34.1210.1-p1 | transcript=LmxM.34.1210.1 | gene=LmxM.34.1210 | organism=Leishmania_mexicana_MHOM/GT/2001/U1103 | gene_product=Degradation arginine-rich protein for mis-folding, putative | transcript_product=Degradation arginine-rich protein for mis-f
LmxM.34.0710	Endonuclease/Exonuclease/phosphatase family, putative	0.00484304	0.926212	26.9316	26.6595	26.5522	25.9628	25.8409	25.5609	12	28.8	28.8	28.8	59.86	0	27.745	9	12	11	6	9	6	LmxM.34.0710.1-p1	3764	>LmxM.34.0710.1-p1 | transcript=LmxM.34.0710.1 | gene=LmxM.34.0710 | organism=Leishmania_mexicana_MHOM/GT/2001/U1103 | gene_product=Endonuclease/Exonuclease/phosphatase family, putative | transcript_product=Endonuclease/Exonuclease/phosphatase family, puta
LmxM.19.0670	U3 snoRNA-associated protein UTP11, putative	0.00485096	-0.172859	26.2961	26.3612	26.2909	26.4645	26.53	26.4723	11	36.8	36.8	36.8	41.794	0	42.017	9	9	8	8	9	8	LmxM.19.0670.1-p1	1540	>LmxM.19.0670.1-p1 | transcript=LmxM.19.0670.1 | gene=LmxM.19.0670 | organism=Leishmania_mexicana_MHOM/GT/2001/U1103 | gene_product=U3 snoRNA-associated protein UTP11, putative | transcript_product=U3 snoRNA-associated protein UTP11, putative | location=Lm
LmxM.02.0560	hypothetical protein, unknown function	0.00486075	-0.551847	25.9066	25.8288	25.7389	26.3342	26.5404	26.2553	16	29.6	29.6	29.6	88.29	0	29.417	9	12	12	10	10	13	LmxM.02.0560.1-p1	117	>LmxM.02.0560.1-p1 | transcript=LmxM.02.0560.1 | gene=LmxM.02.0560 | organism=Leishmania_mexicana_MHOM/GT/2001/U1103 | gene_product=hypothetical protein, unknown function | transcript_product=hypothetical protein, unknown function | location=LmxM.02:220270
LmxM.19.0090	hypothetical protein, conserved	0.00486225	0.617407	28.5826	28.4512	28.3536	28.019	27.7517	27.7645	18	47.4	47.4	47.4	46.579	0	131.84	13	14	15	14	14	14	LmxM.19.0090.1-p1	1498	>LmxM.19.0090.1-p1 | transcript=LmxM.19.0090.1 | gene=LmxM.19.0090 | organism=Leishmania_mexicana_MHOM/GT/2001/U1103 | gene_product=hypothetical protein, conserved | transcript_product=hypothetical protein, conserved | location=LmxM.19:14573-15784(-) | pro
LmxM.26.0600	hypothetical protein, conserved	0.00486653	0.181016	26.9088	27.0084	26.9316	26.7645	26.7517	26.7895	18	52.1	52.1	52.1	38.298	0	68.346	14	15	17	12	15	14	LmxM.26.0600.1-p1	2297	>LmxM.26.0600.1-p1 | transcript=LmxM.26.0600.1 | gene=LmxM.26.0600 | organism=Leishmania_mexicana_MHOM/GT/2001/U1103 | gene_product=hypothetical protein, conserved | transcript_product=hypothetical protein, conserved | location=LmxM.26:156162-157160(-) | p
LmxM.13.1050	Dpy-30 motif containing protein, putative	0.0048687	-0.495918	26.5898	26.3256	26.533	27.0505	26.9428	26.9428	12	59	59	59	25.479	0	35.886	10	11	10	11	12	10	LmxM.13.1050.1-p1	1048	>LmxM.13.1050.1-p1 | transcript=LmxM.13.1050.1 | gene=LmxM.13.1050 | organism=Leishmania_mexicana_MHOM/GT/2001/U1103 | gene_product=Dpy-30 motif containing protein, putative | transcript_product=Dpy-30 motif containing protein, putative | location=LmxM.13:
LmxM.34.2720	QA-SNARE protein putative	0.00486876	0.302866	25.558	25.5255	25.4892	25.317	25.1488	25.1984	8	34.4	34.4	34.4	35.478	0	24.805	8	7	8	7	8	7	LmxM.34.2720.1-p1	3873	>LmxM.34.2720.1-p1 | transcript=LmxM.34.2720.1 | gene=LmxM.34.2720 | organism=Leishmania_mexicana_MHOM/GT/2001/U1103 | gene_product=QA-SNARE protein putative | transcript_product=QA-SNARE protein putative | location=LmxM.34:1013010-1013918(-) | protein_len
LmxM.08.0270	hypothetical protein	0.0048785	0.419029	24.3031	24.5045	24.5045	23.9672	24.0772	24.0105	5	9.1	9.1	9.1	87.85	0	5.1244	2	4	3	3	3	4	LmxM.08.0270.1-p1	488	>LmxM.08.0270.1-p1 | transcript=LmxM.08.0270.1 | gene=LmxM.08.0270 | organism=Leishmania_mexicana_MHOM/GT/2001/U1103 | gene_product=hypothetical protein | transcript_product=hypothetical protein | location=LmxM.08:1252145-1254646(+) | protein_length=833 |
LmxM.13.1100	leucyl-tRNA synthetase, putative	0.00488153	-0.342898	31.1842	31.0217	30.995	31.4384	31.3982	31.393	60	58.4	58.4	58.4	122.02	0	323.31	51	57	58	56	60	60	LmxM.13.1100.1-p1	1052	>LmxM.13.1100.1-p1 | transcript=LmxM.13.1100.1 | gene=LmxM.13.1100 | organism=Leishmania_mexicana_MHOM/GT/2001/U1103 | gene_product=leucyl-tRNA synthetase, putative | transcript_product=leucyl-tRNA synthetase, putative | location=LmxM.13:357386-360613(-) |
LmxM.20.0920	AATF protein, putative	0.0048871	-0.559878	25.2207	25.3712	25.217	25.9293	25.6595	25.8997	11	26.9	26.9	26.9	65.609	0	35.669	4	7	7	9	8	7	LmxM.20.0920.1-p1	1643	>LmxM.20.0920.1-p1 | transcript=LmxM.20.0920.1 | gene=LmxM.20.0920 | organism=Leishmania_mexicana_MHOM/GT/2001/U1103 | gene_product=AATF protein, putative | transcript_product=AATF protein, putative | location=LmxM.20:2985063-2986862(+) | protein_length=59
LmxM.36.3260	hypothetical protein, conserved	0.00489931	0.901742	26.4041	26.1681	25.9203	25.2499	25.4041	25.1332	5	33	33	33	22.28	0	5.353	4	4	5	3	4	3	LmxM.36.3260.1-p1	4202	>LmxM.36.3260.1-p1 | transcript=LmxM.36.3260.1 | gene=LmxM.36.3260 | organism=Leishmania_mexicana_MHOM/GT/2001/U1103 | gene_product=hypothetical protein, conserved | transcript_product=hypothetical protein, conserved | location=LmxM.20:1281073-1281657(-) |
LmxM.11.1310	hypothetical protein, conserved	0.00490144	-0.70107	23.3239	22.9388	23.0854	23.7182	23.9043	23.8288	2	7.7	7.7	7.7	44.244	0	14.76	2	2	2	2	2	2	LmxM.11.1310.1-p1	934	>LmxM.11.1310.1-p1 | transcript=LmxM.11.1310.1 | gene=LmxM.11.1310 | organism=Leishmania_mexicana_MHOM/GT/2001/U1103 | gene_product=hypothetical protein, conserved | transcript_product=hypothetical protein, conserved | location=LmxM.11:532616-533824(+) | p
LmxM.08_29.0240	serine/threonine protein kinase RIO1, putative	0.00490149	-0.825794	24.5754	24.9716	24.824	25.7796	25.6012	25.4676	9	20.3	20.3	20.3	59.444	0	13.638	4	4	6	7	8	7	LmxM.08_29.0240.1-p1	553	>LmxM.08_29.0240.1-p1 | transcript=LmxM.08_29.0240.1 | gene=LmxM.08_29.0240 | organism=Leishmania_mexicana_MHOM/GT/2001/U1103 | gene_product=serine/threonine protein kinase RIO1, putative | transcript_product=serine/threonine protein kinase RIO1, putative
LmxM.15.1300	ubiquitin hydrolase, putative	0.00490376	0.474253	26.8142	26.6458	26.5898	26.1984	26.1273	26.3014	25	23.8	23.8	23.8	155.04	0	44.497	18	20	22	16	19	19	LmxM.15.1300.1-p1	1236	>LmxM.15.1300.1-p1 | transcript=LmxM.15.1300.1 | gene=LmxM.15.1300 | organism=Leishmania_mexicana_MHOM/GT/2001/U1103 | gene_product=ubiquitin hydrolase, putative | transcript_product=ubiquitin hydrolase, putative | location=LmxM.15:479298-483548(-) | prote
LmxM.34.0030	pyruvate kinase, putative	0.00491793	0.246154	31.325	31.4384	31.3879	31.08	31.1604	31.1724	28	68.7	68.7	47.6	54.02	0	323.31	26	26	28	27	27	27	LmxM.34.0030.1-p1	3730	>LmxM.34.0030.1-p1 | transcript=LmxM.34.0030.1 | gene=LmxM.34.0030 | organism=Leishmania_mexicana_MHOM/GT/2001/U1103 | gene_product=pyruvate kinase, putative | transcript_product=pyruvate kinase, putative | location=LmxM.34:2601-4099(-) | protein_length=49
LmxM.21.0540	Lupus La protein homolog, putative	0.00492219	-0.22121	30.3303	30.4334	30.3515	30.6285	30.6022	30.5481	22	59.9	59.9	59.9	37.206	0	170.77	21	21	22	20	22	20	LmxM.21.0540.1-p1	1716	>LmxM.21.0540.1-p1 | transcript=LmxM.21.0540.1 | gene=LmxM.21.0540 | organism=Leishmania_mexicana_MHOM/GT/2001/U1103 | gene_product=Lupus La protein homolog, putative | transcript_product=Lupus La protein homolog, putative | location=LmxM.21:161945-162964(
LmxM.30.2810	KH domain/Domain of unknown function (DUF1771)/Smr domain containing protein, putative	0.00494293	0.943766	27.3239	27.1507	27.141	26.574	26.0752	26.1352	10	49.5	49.5	49.5	29.818	0	18.69	9	9	9	6	7	7	LmxM.30.2810.1-p1	3081	>LmxM.30.2810.1-p1 | transcript=LmxM.30.2810.1 | gene=LmxM.30.2810 | organism=Leishmania_mexicana_MHOM/GT/2001/U1103 | gene_product=KH domain/Domain of unknown function (DUF1771)/Smr domain containing protein, putative | transcript_product=KH domain/Domain
LmxM.29.3680	hypothetical protein, conserved	0.00494683	0.535666	29.9259	29.8339	29.7244	29.4433	29.2239	29.21	36	67.9	67.9	67.9	51.064	0	323.31	29	31	34	24	24	27	LmxM.29.3680.1-p1	2948	>LmxM.29.3680.1-p1 | transcript=LmxM.29.3680.1 | gene=LmxM.29.3680 | organism=Leishmania_mexicana_MHOM/GT/2001/U1103 | gene_product=hypothetical protein, conserved | transcript_product=hypothetical protein, conserved | location=LmxM.29:1300999-1302327(+) |
LmxM.26.0010a	hypothetical protein	0.00499512	-0.390006	28.0349	27.9203	27.8916	28.4473	28.2847	28.2847	19	53	53	53	40.328	0	190.5	16	17	18	18	19	19	LmxM.26.0010a.1-p1;LmxM.26.0010.1-p1	2270	>LmxM.26.0010a.1-p1 | transcript=LmxM.26.0010a.1 | gene=LmxM.26.0010a | organism=Leishmania_mexicana_MHOM/GT/2001/U1103 | gene_product=hypothetical protein | transcript_product=hypothetical protein | location=1036_mexFOS1_13k16.p1kpIBF_58:790-1878(+) | pro
LmxM.31.2900	Outer dynein arm docking complex protein 2, putative	0.00500164	-0.599592	26.0691	25.9847	26.002	26.7645	26.417	26.673	17	30.9	30.9	30.9	70.535	0	56.478	9	8	13	14	15	14	LmxM.31.2900.1-p1	3276	>LmxM.31.2900.1-p1 | transcript=LmxM.31.2900.1 | gene=LmxM.31.2900 | organism=Leishmania_mexicana_MHOM/GT/2001/U1103 | gene_product=Outer dynein arm docking complex protein 2, putative | transcript_product=Outer dynein arm docking complex protein 2, putati
LmxM.23.0020	hypothetical protein, conserved	0.00502492	-0.21111	27.4073	27.3745	27.4154	27.6458	27.6458	27.5389	19	66.8	66.8	66.8	42.995	0	121.46	15	17	17	16	18	18	LmxM.23.0020.1-p1	1911	>LmxM.23.0020.1-p1 | transcript=LmxM.23.0020.1 | gene=LmxM.23.0020 | organism=Leishmania_mexicana_MHOM/GT/2001/U1103 | gene_product=hypothetical protein, conserved | transcript_product=hypothetical protein, conserved | location=LmxM.23:5959-7110(+) | prote
LmxM.08_29.2100	Present in the outer mitochondrial membrane proteome 37	0.00505612	0.525154	27.8504	27.6931	27.5315	27.17	27.1984	27.1312	20	41.4	41.4	41.4	69.544	0	157.92	15	17	18	10	10	10	LmxM.08_29.2100.1-p1	652	>LmxM.08_29.2100.1-p1 | transcript=LmxM.08_29.2100.1 | gene=LmxM.08_29.2100 | organism=Leishmania_mexicana_MHOM/GT/2001/U1103 | gene_product=Present in the outer mitochondrial membrane proteome 37 | transcript_product=Present in the outer mitochondrial mem
LmxM.11.0410	Nucleolar protein 89, putative	0.00507263	-0.287584	28.4113	28.3578	28.3153	28.7325	28.6285	28.5862	32	49.4	49.4	49.4	95.203	0	106.53	28	30	29	30	30	32	LmxM.11.0410.1-p1	886	>LmxM.11.0410.1-p1 | transcript=LmxM.11.0410.1 | gene=LmxM.11.0410 | organism=Leishmania_mexicana_MHOM/GT/2001/U1103 | gene_product=Nucleolar protein 89, putative | transcript_product=Nucleolar protein 89, putative | location=LmxM.11:134305-136845(+) | pro
LmxM.08.0320	mitochondrial associated ribonuclease, putative	0.00507867	0.529099	28.0965	27.8623	27.8682	27.524	27.3578	27.3578	8	46.8	46.8	46.8	24.55	0	43.129	5	7	8	6	7	7	LmxM.08.0320.1-p1	493	>LmxM.08.0320.1-p1 | transcript=LmxM.08.0320.1 | gene=LmxM.08.0320 | organism=Leishmania_mexicana_MHOM/GT/2001/U1103 | gene_product=mitochondrial associated ribonuclease, putative | transcript_product=mitochondrial associated ribonuclease, putative | locat
LmxM.34.4360	DNA polymerase epsilon catalytic subunit, putative	0.00512126	0.749076	24.6375	24.5285	24.8576	24.0935	23.9134	23.7695	7	4.2	4.2	4.2	259.3	0	6.4184	4	3	7	5	3	3	LmxM.34.4360.1-p1;REV__LmxM.24.1140.1-p1	3962	>LmxM.34.4360.1-p1 | transcript=LmxM.34.4360.1 | gene=LmxM.34.4360 | organism=Leishmania_mexicana_MHOM/GT/2001/U1103 | gene_product=DNA polymerase epsilon catalytic subunit, putative | transcript_product=DNA polymerase epsilon catalytic subunit, putative |
LmxM.27.2000	GMP-PDE, delta subunit, putative	0.00515065	0.412999	28.6898	28.5315	28.4629	28.1164	28.1164	28.2123	8	53.3	53.3	53.3	22.312	0	109.76	8	8	7	7	8	8	LmxM.27.2000.1-p1	2529	>LmxM.27.2000.1-p1 | transcript=LmxM.27.2000.1 | gene=LmxM.27.2000 | organism=Leishmania_mexicana_MHOM/GT/2001/U1103 | gene_product=GMP-PDE, delta subunit, putative | transcript_product=GMP-PDE, delta subunit, putative | location=LmxM.27:837400-837993(-) |
LmxM.31.2220	hypothetical protein, unknown function	0.00516299	0.352463	28.1747	28.0401	27.9923	27.6527	27.7581	27.7389	12	19.1	19.1	19.1	172.04	0	49.968	10	11	11	6	8	10	LmxM.31.2220.1-p1	3239	>LmxM.31.2220.1-p1 | transcript=LmxM.31.2220.1 | gene=LmxM.31.2220 | organism=Leishmania_mexicana_MHOM/GT/2001/U1103 | gene_product=hypothetical protein, unknown function | transcript_product=hypothetical protein, unknown function | location=LmxM.31:856661
LmxM.27.0670	amino acid permease, putative	0.00516555	0.540032	28.4473	28.249	28.2625	27.9203	27.7453	27.673	12	19.2	19.2	12.2	55.626	0	79.717	11	12	12	10	9	11	LmxM.27.0670.1-p1;LmxM.30.0350.1-p1	2447	>LmxM.27.0670.1-p1 | transcript=LmxM.27.0670.1 | gene=LmxM.27.0670 | organism=Leishmania_mexicana_MHOM/GT/2001/U1103 | gene_product=amino acid permease, putative | transcript_product=amino acid permease, putative | location=LmxM.27:250930-252432(+) | prote
LmxM.14.1160	enolase	0.0051726	0.206462	32.9081	32.7946	32.8664	32.6437	32.6242	32.6819	31	84.6	84.6	84.6	46.145	0	323.31	28	30	30	28	28	29	LmxM.14.1160.1-p1	1148	>LmxM.14.1160.1-p1 | transcript=LmxM.14.1160.1 | gene=LmxM.14.1160 | organism=Leishmania_mexicana_MHOM/GT/2001/U1103 | gene_product=enolase | transcript_product=enolase | location=LmxM.14:494585-495874(+) | protein_length=429 | sequence_SO=chromosome | SO=
LmxM.31.0700	ubiquitin-conjugating enzyme E2, putative	0.00521081	0.959301	24.0854	24.239	23.895	23.3778	22.8913	23.0723	2	9.4	9.4	9.4	26.3	0.0024673	2.4293	2	2	2	2	2	2	LmxM.31.0700.1-p1	3150	>LmxM.31.0700.1-p1 | transcript=LmxM.31.0700.1 | gene=LmxM.31.0700 | organism=Leishmania_mexicana_MHOM/GT/2001/U1103 | gene_product=ubiquitin-conjugating enzyme E2, putative | transcript_product=ubiquitin-conjugating enzyme E2, putative | location=LmxM.31:
LmxM.30.0230	hypothetical protein, conserved	0.00521379	-0.430885	26.6998	26.5463	26.6458	27.1604	27.0813	26.9428	15	23.1	23.1	23.1	99.993	0	34.524	9	11	12	13	14	13	LmxM.30.0230.1-p1	2968	>LmxM.30.0230.1-p1 | transcript=LmxM.30.0230.1 | gene=LmxM.30.0230 | organism=Leishmania_mexicana_MHOM/GT/2001/U1103 | gene_product=hypothetical protein, conserved | transcript_product=hypothetical protein, conserved | location=LmxM.30:60815-63394(-) | pro
LmxM.36.3800	aminomethyltransferase, mitochondrial, putative	0.00524094	0.518543	25.8599	25.5783	25.7945	25.1642	25.2133	25.2996	7	26.8	26.8	6.9	41.418	0	32.245	6	7	7	5	6	6	LmxM.36.3800.1-p1	4232	>LmxM.36.3800.1-p1 | transcript=LmxM.36.3800.1 | gene=LmxM.36.3800 | organism=Leishmania_mexicana_MHOM/GT/2001/U1103 | gene_product=aminomethyltransferase, mitochondrial, putative | transcript_product=aminomethyltransferase, mitochondrial, putative | locat
LmxM.36.5140	VHS domain containing protein, putative	0.00525983	0.401449	27.3828	27.1312	27.2535	26.8504	26.8504	26.8623	16	45.1	45.1	45.1	54.548	0	57.404	11	12	14	11	13	13	LmxM.36.5140.1-p1	4301	>LmxM.36.5140.1-p1 | transcript=LmxM.36.5140.1 | gene=LmxM.36.5140 | organism=Leishmania_mexicana_MHOM/GT/2001/U1103 | gene_product=VHS domain containing protein, putative | transcript_product=VHS domain containing protein, putative | location=LmxM.20:1955
LmxM.25.2060	Stage II sporulation protein E (SpoIIE), putative	0.00526838	-0.433141	26.0874	25.8788	26.0629	26.3877	26.4138	26.527	11	42.8	42.8	42.8	40.75	0	99.342	7	7	7	10	10	9	LmxM.25.2060.1-p1	2243	>LmxM.25.2060.1-p1 | transcript=LmxM.25.2060.1 | gene=LmxM.25.2060 | organism=Leishmania_mexicana_MHOM/GT/2001/U1103 | gene_product=Stage II sporulation protein E (SpoIIE), putative | transcript_product=Stage II sporulation protein E (SpoIIE), putative | l
LmxM.06.0350	NAD(P)-dependent steroid dehydrogenase protein, putative	0.00528556	-0.385251	27.8081	27.604	27.7645	28.1604	28.0505	28.1214	13	35.8	35.8	35.8	41.269	0	111.54	9	13	11	9	11	12	LmxM.06.0350.1-p1	329	>LmxM.06.0350.1-p1 | transcript=LmxM.06.0350.1 | gene=LmxM.06.0350 | organism=Leishmania_mexicana_MHOM/GT/2001/U1103 | gene_product=NAD(P)-dependent steroid dehydrogenase protein, putative | transcript_product=NAD(P)-dependent steroid dehydrogenase protein
LmxM.10.1160	Ras-related protein RabX1, putative	0.00528715	0.277018	28.0349	28.0296	27.8916	27.7325	27.673	27.7195	13	65.7	60.6	60.6	24.577	0	111.61	10	11	12	8	10	10	LmxM.10.1160.1-p1	857	>LmxM.10.1160.1-p1 | transcript=LmxM.10.1160.1 | gene=LmxM.10.1160 | organism=Leishmania_mexicana_MHOM/GT/2001/U1103 | gene_product=Ras-related protein RabX1, putative | transcript_product=Ras-related protein RabX1, putative | location=LmxM.10:455665-45631
LmxM.27.2090	hypothetical protein, conserved	0.00529293	0.531108	27.4862	27.5754	27.391	26.8504	26.8974	27.1115	4	30.4	30.4	30.4	17.484	0	39.478	4	4	4	4	4	4	LmxM.27.2090.1-p1	2534	>LmxM.27.2090.1-p1 | transcript=LmxM.27.2090.1 | gene=LmxM.27.2090 | organism=Leishmania_mexicana_MHOM/GT/2001/U1103 | gene_product=hypothetical protein, conserved | transcript_product=hypothetical protein, conserved | location=LmxM.27:872643-873089(-) | p
LmxM.08.0890	mitochondrial DNA polymerase beta	0.00529718	0.507167	28.7195	28.4862	28.4394	28.0864	27.9814	28.0557	19	58	58	56.1	42.701	0	86.197	17	18	19	16	17	18	LmxM.08.0890.1-p1	513	>LmxM.08.0890.1-p1 | transcript=LmxM.08.0890.1 | gene=LmxM.08.0890 | organism=Leishmania_mexicana_MHOM/GT/2001/U1103 | gene_product=mitochondrial DNA polymerase beta | transcript_product=mitochondrial DNA polymerase beta | location=LmxM.08:1526607-1527737(
LmxM.03.0230	long chain fatty Acyl CoA synthetase, putative	0.00530247	-0.677486	26.3031	26.0338	26.0338	26.965	26.6865	26.7517	12	22.7	22.7	22.7	73.622	0	49.38	9	9	9	11	12	12	LmxM.03.0230.1-p1	139	>LmxM.03.0230.1-p1 | transcript=LmxM.03.0230.1 | gene=LmxM.03.0230 | organism=Leishmania_mexicana_MHOM/GT/2001/U1103 | gene_product=long chain fatty Acyl CoA synthetase, putative | transcript_product=long chain fatty Acyl CoA synthetase, putative | locatio
LmxM.25.2150	BRO1-like domain containing protein, putative	0.00530764	0.751698	22.7935	22.4947	22.4701	21.9388	21.6584	21.9061	2	5.2	5.2	5.2	45.048	0.00025753	3.0671	1	2	2	1	1	2	LmxM.25.2150.1-p1	2251	>LmxM.25.2150.1-p1 | transcript=LmxM.25.2150.1 | gene=LmxM.25.2150 | organism=Leishmania_mexicana_MHOM/GT/2001/U1103 | gene_product=BRO1-like domain containing protein, putative | transcript_product=BRO1-like domain containing protein, putative | location=
LmxM.31.2240	methionyl-tRNA formyltransferase, putative	0.00530788	-0.726949	23.7995	23.5983	23.632	24.5404	24.1719	24.4984	2	2.1	2.1	2.1	105.85	0.0098017	1.4546	2	2	2	2	2	2	LmxM.31.2240.1-p1	3241	>LmxM.31.2240.1-p1 | transcript=LmxM.31.2240.1 | gene=LmxM.31.2240 | organism=Leishmania_mexicana_MHOM/GT/2001/U1103 | gene_product=methionyl-tRNA formyltransferase, putative | transcript_product=methionyl-tRNA formyltransferase, putative | location=LmxM.3
LmxM.10.0800	hypothetical protein, conserved	0.00532124	0.355893	26.6998	26.4999	26.524	26.2481	26.2021	26.2058	16	22.9	22.9	22.9	116.06	0	27.566	12	13	13	12	12	11	LmxM.10.0800.1-p1	835	>LmxM.10.0800.1-p1 | transcript=LmxM.10.0800.1 | gene=LmxM.10.0800 | organism=Leishmania_mexicana_MHOM/GT/2001/U1103 | gene_product=hypothetical protein, conserved | transcript_product=hypothetical protein, conserved | location=LmxM.10:334987-338226(-) | p
LmxM.23.0760	mitochondrial RNA binding protein, putative	0.00532301	-0.242578	28.7802	28.7453	28.8112	28.9428	29.0711	29.0505	17	68.7	68.7	68.7	39.934	0	282.34	14	14	16	13	15	15	LmxM.23.0760.1-p1	1955	>LmxM.23.0760.1-p1 | transcript=LmxM.23.0760.1 | gene=LmxM.23.0760 | organism=Leishmania_mexicana_MHOM/GT/2001/U1103 | gene_product=mitochondrial RNA binding protein, putative | transcript_product=mitochondrial RNA binding protein, putative | location=LmxM
LmxM.16.0290	proteasome 26S non-ATPase subunit 9, putative	0.00534524	0.442347	26.5725	26.5389	26.4122	26.1908	26.0254	25.9803	11	58.9	58.9	58.9	27.941	0	43.273	9	8	11	9	9	7	LmxM.16.0290.1-p1	1269	>LmxM.16.0290.1-p1 | transcript=LmxM.16.0290.1 | gene=LmxM.16.0290 | organism=Leishmania_mexicana_MHOM/GT/2001/U1103 | gene_product=proteasome 26S non-ATPase subunit 9, putative | transcript_product=proteasome 26S non-ATPase subunit 9, putative | location=
LmxM.36.3780	Spindle pole body protein 1, putative	0.00535269	0.426112	28.4629	28.2803	28.2308	27.9484	27.8385	27.9088	13	44.3	44.3	44.3	36.037	0	83.08	11	12	13	10	11	13	LmxM.36.3780.1-p1	4231	>LmxM.36.3780.1-p1 | transcript=LmxM.36.3780.1 | gene=LmxM.36.3780 | organism=Leishmania_mexicana_MHOM/GT/2001/U1103 | gene_product=Spindle pole body protein 1, putative | transcript_product=Spindle pole body protein 1, putative | location=LmxM.20:1423865-
LmxM.13.1630	mitochondrial DNA polymerase I protein D, putative	0.00535504	0.643058	26.4298	26.3877	26.4346	25.9869	25.5869	25.7492	22	17.7	17.7	17.7	177.32	0	51.664	17	19	19	11	12	14	LmxM.13.1630.1-p1	1084	>LmxM.13.1630.1-p1 | transcript=LmxM.13.1630.1 | gene=LmxM.13.1630 | organism=Leishmania_mexicana_MHOM/GT/2001/U1103 | gene_product=mitochondrial DNA polymerase I protein D, putative | transcript_product=mitochondrial DNA polymerase I protein D, putative |
LmxM.33.3110	AAA domain containing protein, putative	0.0053679	0.467192	25.2353	25.0854	25.1293	24.8093	24.6811	24.558	6	27.7	27.7	27.7	27.802	0	18.413	6	5	6	4	3	4	LmxM.33.3110.1-p1	3667	>LmxM.33.3110.1-p1 | transcript=LmxM.33.3110.1 | gene=LmxM.33.3110 | organism=Leishmania_mexicana_MHOM/GT/2001/U1103 | gene_product=AAA domain containing protein, putative | transcript_product=AAA domain containing protein, putative | location=LmxM.33:1194
LmxM.36.1140	short chain 3-hydroxyacyl-CoA dehydrogenase, putative	0.00539639	0.525784	28.4473	28.267	28.341	27.6865	27.8264	27.965	11	35.4	35.4	35.4	33.127	0	113.02	8	11	11	11	11	11	LmxM.36.1140.1-p1	4078	>LmxM.36.1140.1-p1 | transcript=LmxM.36.1140.1 | gene=LmxM.36.1140 | organism=Leishmania_mexicana_MHOM/GT/2001/U1103 | gene_product=short chain 3-hydroxyacyl-CoA dehydrogenase, putative | transcript_product=short chain 3-hydroxyacyl-CoA dehydrogenase, puta
LmxM.33.2570	Flagellum attachment zone protein 8	0.00540056	0.51672	28.3828	28.3066	28.1459	27.8504	27.6389	27.7958	21	44.9	44.9	44.9	63.664	0	115.76	15	19	20	18	16	18	LmxM.33.2570.1-p1	3635	>LmxM.33.2570.1-p1 | transcript=LmxM.33.2570.1 | gene=LmxM.33.2570 | organism=Leishmania_mexicana_MHOM/GT/2001/U1103 | gene_product=Flagellum attachment zone protein 8 | transcript_product=Flagellum attachment zone protein 8 | location=LmxM.33:982119-98379
LmxM.36.4560	PSP1 C-terminal conserved region, putative	0.00546979	-0.311997	26.9539	26.8741	26.7645	27.2077	27.1604	27.1604	12	21.4	21.4	21.4	62.479	0	53.466	9	11	9	11	12	11	LmxM.36.4560.1-p1	4274	>LmxM.36.4560.1-p1 | transcript=LmxM.36.4560.1 | gene=LmxM.36.4560 | organism=Leishmania_mexicana_MHOM/GT/2001/U1103 | gene_product=PSP1 C-terminal conserved region, putative | transcript_product=PSP1 C-terminal conserved region, putative | location=LmxM.2
LmxM.06.0130	hypothetical protein, conserved	0.0054961	-0.770386	23.3778	23.4298	23.6431	24.4298	24.0359	24.2961	2	12.4	12.4	12.4	20.684	0	4.6152	1	2	2	2	2	2	LmxM.06.0130.1-p1	317	>LmxM.06.0130.1-p1 | transcript=LmxM.06.0130.1 | gene=LmxM.06.0130 | organism=Leishmania_mexicana_MHOM/GT/2001/U1103 | gene_product=hypothetical protein, conserved | transcript_product=hypothetical protein, conserved | location=LmxM.06:51057-51617(-) | pro
LmxM.26.1540	glutaredoxin, putative	0.00551678	0.15757	26.673	26.6595	26.673	26.4567	26.5225	26.5536	11	38.3	38.3	38.3	43.244	0	34.799	11	11	10	10	10	10	LmxM.26.1540.1-p1	2345	>LmxM.26.1540.1-p1 | transcript=LmxM.26.1540.1 | gene=LmxM.26.1540 | organism=Leishmania_mexicana_MHOM/GT/2001/U1103 | gene_product=glutaredoxin, putative | transcript_product=glutaredoxin, putative | location=LmxM.26:531967-533160(+) | protein_length=397
LmxM.10.0550	hypothetical protein, conserved	0.00555846	0.443329	23.7492	23.9316	23.6865	23.4041	23.3511	23.2821	5	15.8	15.8	15.8	47.356	0.0002611	3.2824	3	3	4	2	4	1	LmxM.10.0550.1-p1	821	>LmxM.10.0550.1-p1 | transcript=LmxM.10.0550.1 | gene=LmxM.10.0550 | organism=Leishmania_mexicana_MHOM/GT/2001/U1103 | gene_product=hypothetical protein, conserved | transcript_product=hypothetical protein, conserved | location=LmxM.10:248418-249713(-) | p
LmxM.05.0460	GTPase, putative	0.00560307	-0.537919	27.9259	27.8916	27.7064	28.4976	28.391	28.249	24	40.2	40.2	40.2	71.969	0	53.889	19	19	24	22	23	23	LmxM.05.0460.1-p1	266	>LmxM.05.0460.1-p1 | transcript=LmxM.05.0460.1 | gene=LmxM.05.0460 | organism=Leishmania_mexicana_MHOM/GT/2001/U1103 | gene_product=GTPase, putative | transcript_product=GTPase, putative | location=LmxM.05:155089-156972(+) | protein_length=627 | sequence_S
LmxM.26.0970	NMD3 family, putative	0.00561275	-0.322399	26.7895	26.6595	26.6998	27.1214	27.0296	26.965	18	36.4	36.4	36.4	64.203	0	47.852	15	17	14	14	15	15	LmxM.26.0970.1-p1	2317	>LmxM.26.0970.1-p1 | transcript=LmxM.26.0970.1 | gene=LmxM.26.0970 | organism=Leishmania_mexicana_MHOM/GT/2001/U1103 | gene_product=NMD3 family, putative | transcript_product=NMD3 family, putative | location=LmxM.26:271246-272937(-) | protein_length=563 |
LmxM.32.0060	WD domain, G-beta repeat, putative	0.00562474	-0.393837	25.452	25.2021	25.3135	25.7312	25.7129	25.705	6	20.2	20.2	20.2	47.22	0	38.532	6	6	6	6	4	6	LmxM.32.0060.1-p1	3338	>LmxM.32.0060.1-p1 | transcript=LmxM.32.0060.1 | gene=LmxM.32.0060 | organism=Leishmania_mexicana_MHOM/GT/2001/U1103 | gene_product=WD domain, G-beta repeat, putative | transcript_product=WD domain, G-beta repeat, putative | location=LmxM.32:11955-13265(-)
LmxM.29.0310	hypothetical protein, conserved	0.00564276	0.541522	27.0505	26.8142	26.7645	26.4282	26.2768	26.2996	16	15.1	15.1	15.1	144.58	0	18.125	12	14	14	9	10	12	LmxM.29.0310.1-p1	2756	>LmxM.29.0310.1-p1 | transcript=LmxM.29.0310.1 | gene=LmxM.29.0310 | organism=Leishmania_mexicana_MHOM/GT/2001/U1103 | gene_product=hypothetical protein, conserved | transcript_product=hypothetical protein, conserved | location=LmxM.29:92826-96803(-) | pro
LmxM.36.3310	actin-like protein, putative	0.00567417	-0.660887	23.1095	23.4551	23.4551	24.0609	23.9225	24.019	3	11.1	11.1	11.1	43.969	0	9.0499	1	1	2	3	3	3	LmxM.36.3310.1-p1	4206	>LmxM.36.3310.1-p1 | transcript=LmxM.36.3310.1 | gene=LmxM.36.3310 | organism=Leishmania_mexicana_MHOM/GT/2001/U1103 | gene_product=actin-like protein, putative | transcript_product=actin-like protein, putative | location=LmxM.20:1296121-1297344(-) | prote
LmxM.31.0350	hypothetical protein, conserved	0.00568591	-0.564836	28.1214	27.8019	27.8682	28.509	28.4234	28.5536	19	49.3	49.3	49.3	51.421	0	141.88	18	19	18	17	17	18	LmxM.31.0350.1-p1	3125	>LmxM.31.0350.1-p1 | transcript=LmxM.31.0350.1 | gene=LmxM.31.0350 | organism=Leishmania_mexicana_MHOM/GT/2001/U1103 | gene_product=hypothetical protein, conserved | transcript_product=hypothetical protein, conserved | location=LmxM.31:127493-128896(-) | p
LmxM.35.2470	hypothetical protein, conserved	0.0057119	-0.532317	26.1833	25.9803	26.0127	26.6458	26.4409	26.6865	10	31.7	31.7	31.7	44.155	0	47.887	4	8	8	7	9	8	LmxM.35.2470.1-p1	4014	>LmxM.35.2470.1-p1 | transcript=LmxM.35.2470.1 | gene=LmxM.35.2470 | organism=Leishmania_mexicana_MHOM/GT/2001/U1103 | gene_product=hypothetical protein, conserved | transcript_product=hypothetical protein, conserved | location=LmxM.34:946739-947914(+) | p
LmxM.26.1120	axonemal dynein light chain, putative	0.00572495	-0.40814	24.7492	24.6649	24.6209	25.1253	25.1757	24.9584	5	13.2	13.2	13.2	49.813	0	9.8268	4	3	3	5	4	5	LmxM.26.1120.1-p1	2326	>LmxM.26.1120.1-p1 | transcript=LmxM.26.1120.1 | gene=LmxM.26.1120 | organism=Leishmania_mexicana_MHOM/GT/2001/U1103 | gene_product=axonemal dynein light chain, putative | transcript_product=axonemal dynein light chain, putative | location=LmxM.26:345569-3
LmxM.34.4030	ATP-dependent RNA helicase, putative	0.00572582	-0.302537	25.3679	25.4138	25.5255	25.6998	25.7995	25.7155	8	19.1	19.1	19.1	78.928	0	31.8	7	7	7	6	7	8	LmxM.34.4030.1-p1	3943	>LmxM.34.4030.1-p1 | transcript=LmxM.34.4030.1 | gene=LmxM.34.4030 | organism=Leishmania_mexicana_MHOM/GT/2001/U1103 | gene_product=ATP-dependent RNA helicase, putative | transcript_product=ATP-dependent RNA helicase, putative | location=LmxM.34:1509173-15
LmxM.36.0610	DNAJ protein-like protein	0.00576342	0.736542	25.2607	24.9406	25.1946	24.5812	24.3444	24.2607	4	25.4	25.4	25.4	28.019	0	11.525	4	3	4	4	4	4	LmxM.36.0610.1-p1	4052	>LmxM.36.0610.1-p1 | transcript=LmxM.36.0610.1 | gene=LmxM.36.0610 | organism=Leishmania_mexicana_MHOM/GT/2001/U1103 | gene_product=DNAJ protein-like protein | transcript_product=DNAJ protein-like protein | location=LmxM.20:175546-176328(+) | protein_lengt
LmxM.30.2050	CRAL/TRIO domain containing protein, putative	0.00578397	0.272586	27.4551	27.4154	27.4234	27.217	27.1984	27.0609	18	43	43	43	58.591	0	77.679	15	18	17	15	17	16	LmxM.30.2050.1-p1	3048	>LmxM.30.2050.1-p1 | transcript=LmxM.30.2050.1 | gene=LmxM.30.2050 | organism=Leishmania_mexicana_MHOM/GT/2001/U1103 | gene_product=CRAL/TRIO domain containing protein, putative | transcript_product=CRAL/TRIO domain containing protein, putative | location=
LmxM.34.0050	2-oxoisovalerate dehydrogenase beta subunit, mitochondrial precursor, putative	0.00579668	0.239112	27.3828	27.2714	27.2353	27.0609	27.0505	27.0609	11	41.5	41.5	41.5	39.935	0	63.626	8	9	11	7	9	10	LmxM.34.0050.1-p1	3731	>LmxM.34.0050.1-p1 | transcript=LmxM.34.0050.1 | gene=LmxM.34.0050 | organism=Leishmania_mexicana_MHOM/GT/2001/U1103 | gene_product=2-oxoisovalerate dehydrogenase beta subunit, mitochondrial precursor, putative | transcript_product=2-oxoisovalerate dehydro
LmxM.30.0010	5-methyltetrahydropteroyltriglutamate--homocyst ei nemethyltransferase, putative	0.00579943	-0.694184	28.217	27.7833	28.0243	28.7613	28.6561	28.6898	25	34.7	34.7	34.7	86.106	0	119.62	21	21	21	22	23	23	LmxM.30.0010.1-p1	2954	>LmxM.30.0010.1-p1 | transcript=LmxM.30.0010.1 | gene=LmxM.30.0010 | organism=Leishmania_mexicana_MHOM/GT/2001/U1103 | gene_product=5-methyltetrahydropteroyltriglutamate--homocyst ei nemethyltransferase, putative | transcript_product=5-methyltetrahydropter
LmxM.28.1230	SMP-30/Gluconolaconase/LRE-like region, putative	0.00580076	0.498244	24.8093	24.6486	24.7995	24.2463	24.391	24.1253	8	23.2	23.2	23.2	44.198	0	11.668	6	8	8	5	5	5	LmxM.28.1230.1-p1	2632	>LmxM.28.1230.1-p1 | transcript=LmxM.28.1230.1 | gene=LmxM.28.1230 | organism=Leishmania_mexicana_MHOM/GT/2001/U1103 | gene_product=SMP-30/Gluconolaconase/LRE-like region, putative | transcript_product=SMP-30/Gluconolaconase/LRE-like region, putative | loc
LmxM.36.5080	hypothetical protein, conserved	0.00581353	-0.409561	25.6375	25.8623	25.8191	26.2299	26.1984	26.1194	10	22.6	22.6	22.6	67.082	0	41.073	7	9	8	8	10	10	LmxM.36.5080.1-p1	4296	>LmxM.36.5080.1-p1 | transcript=LmxM.36.5080.1 | gene=LmxM.36.5080 | organism=Leishmania_mexicana_MHOM/GT/2001/U1103 | gene_product=hypothetical protein, conserved | transcript_product=hypothetical protein, conserved | location=LmxM.20:1934399-1936261(-) |
LmxM.36.0060	L-ribulokinase, putative	0.00583842	0.629053	26.4457	26.2607	26.065	25.7024	25.5609	25.6209	11	24.3	24.3	24.3	61.522	0	43.113	8	11	9	8	7	8	LmxM.36.0060.1-p1	4019	>LmxM.36.0060.1-p1 | transcript=LmxM.36.0060.1 | gene=LmxM.36.0060 | organism=Leishmania_mexicana_MHOM/GT/2001/U1103 | gene_product=L-ribulokinase, putative | transcript_product=L-ribulokinase, putative | location=LmxM.20:19658-21349(-) | protein_length=56
LmxM.04.0820	Peptide deformylase 2, putative	0.00583962	0.490327	23.7995	23.7492	23.5165	23.2535	23.1704	23.1704	3	11.2	11.2	11.2	44.27	0.00025947	3.1915	1	3	3	2	2	2	LmxM.04.0820.1-p1	219	>LmxM.04.0820.1-p1 | transcript=LmxM.04.0820.1 | gene=LmxM.04.0820 | organism=Leishmania_mexicana_MHOM/GT/2001/U1103 | gene_product=Peptide deformylase 2, putative | transcript_product=Peptide deformylase 2, putative | location=LmxM.04:300406-301611(-) | p
LmxM.17.1160	UDP-sugar pyrophosphorylase	0.00584897	0.545132	27.0914	26.9088	26.7895	26.4346	26.4378	26.2821	15	36	36	36	68.753	0	59.957	8	13	12	9	13	12	LmxM.17.1160.1-p1	1383	>LmxM.17.1160.1-p1 | transcript=LmxM.17.1160.1 | gene=LmxM.17.1160 | organism=Leishmania_mexicana_MHOM/GT/2001/U1103 | gene_product=UDP-sugar pyrophosphorylase | transcript_product=UDP-sugar pyrophosphorylase | location=LmxM.17:548912-550804(+) | protein_l
LmxM.27.2210	dual specificity protein phosphatase, putative	0.00585078	0.486707	26.9203	26.673	26.6458	26.2096	26.2838	26.2856	10	37.5	37.5	37.5	38.825	0	29.095	8	8	7	6	5	7	LmxM.27.2210.1-p1	2542	>LmxM.27.2210.1-p1 | transcript=LmxM.27.2210.1 | gene=LmxM.27.2210 | organism=Leishmania_mexicana_MHOM/GT/2001/U1103 | gene_product=dual specificity protein phosphatase, putative | transcript_product=dual specificity protein phosphatase, putative | locatio
LmxM.28.2820	heat shock protein 70, putative	0.00586686	-0.505388	26.2785	26.1546	25.9847	26.726	26.604	26.604	14	33	30.7	30.7	71.972	0	21.345	9	9	10	12	12	11	LmxM.28.2820.1-p1	2726	>LmxM.28.2820.1-p1 | transcript=LmxM.28.2820.1 | gene=LmxM.28.2820 | organism=Leishmania_mexicana_MHOM/GT/2001/U1103 | gene_product=heat shock protein 70, putative | transcript_product=heat shock protein 70, putative | location=LmxM.28:1057055-1059040(-) |
LmxM.17.0550	RNA-binding protein, putative	0.00592335	-0.355697	26.632	26.5754	26.5898	26.8385	27.0609	26.965	10	39	39	39	33.37	0	94.06	7	8	9	9	9	10	LmxM.17.0550.1-p1	1358	>LmxM.17.0550.1-p1 | transcript=LmxM.17.0550.1 | gene=LmxM.17.0550 | organism=Leishmania_mexicana_MHOM/GT/2001/U1103 | gene_product=RNA-binding protein, putative | transcript_product=RNA-binding protein, putative | location=LmxM.17:271231-272148(-) | prote
LmxM.31.0830	hypothetical protein, unknown function	0.00592766	0.429979	26.5389	26.4723	26.3894	26.1661	26.0084	25.9361	10	28.4	28.4	28.4	51.156	0	53.68	8	6	7	8	8	9	LmxM.31.0830.1-p1	3157	>LmxM.31.0830.1-p1 | transcript=LmxM.31.0830.1 | gene=LmxM.31.0830 | organism=Leishmania_mexicana_MHOM/GT/2001/U1103 | gene_product=hypothetical protein, unknown function | transcript_product=hypothetical protein, unknown function | location=LmxM.31:303614
LmxM.17.0280	histone H2A variant Z	0.00593018	0.749024	27.2714	27.0401	26.9316	26.506	26.3239	26.1661	4	19.8	19.8	19.8	18.682	0	9.8273	3	3	4	3	3	3	LmxM.17.0280.1-p1	1347	>LmxM.17.0280.1-p1 | transcript=LmxM.17.0280.1 | gene=LmxM.17.0280 | organism=Leishmania_mexicana_MHOM/GT/2001/U1103 | gene_product=histone H2A variant Z | transcript_product=histone H2A variant Z | location=LmxM.17:135265-135798(-) | protein_length=177 |
LmxM.29.1410	ama1 protein, putative	0.00593092	0.721666	24.1642	24.2891	24.3975	23.7796	23.5285	23.3778	3	24.3	24.3	24.3	16.533	0	5.3381	3	3	2	1	1	1	LmxM.29.1410.1-p1	2828	>LmxM.29.1410.1-p1 | transcript=LmxM.29.1410.1 | gene=LmxM.29.1410 | organism=Leishmania_mexicana_MHOM/GT/2001/U1103 | gene_product=ama1 protein, putative | transcript_product=ama1 protein, putative | location=LmxM.29:479578-480012(+) | protein_length=144
LmxM.15.1481	cAMP specific phosphodiesterase, putative	0.00597598	-0.837846	24.317	24.0275	23.9672	25.1642	24.7846	24.8764	5	26.6	8.3	8.3	103.76	0	12.736	4	4	3	5	5	5	LmxM.15.1481.1-p1	1250	>LmxM.15.1481.1-p1 | transcript=LmxM.15.1481.1 | gene=LmxM.15.1481 | organism=Leishmania_mexicana_MHOM/GT/2001/U1103 | gene_product=cAMP specific phosphodiesterase, putative | transcript_product=cAMP specific phosphodiesterase, putative | location=LmxM.15:
LmxM.11.0800	hypothetical protein, conserved	0.00599642	0.290405	23.9316	24.0443	23.9406	23.7594	23.6209	23.6649	3	19.7	19.7	19.7	15.762	0	11.437	2	3	3	3	3	3	LmxM.11.0800.1-p1	906	>LmxM.11.0800.1-p1 | transcript=LmxM.11.0800.1 | gene=LmxM.11.0800 | organism=Leishmania_mexicana_MHOM/GT/2001/U1103 | gene_product=hypothetical protein, conserved | transcript_product=hypothetical protein, conserved | location=LmxM.11:295487-295930(+) | p
LmxM.34.1300	ubiquitin-conjugating enzyme E2, putative	0.00612143	0.737134	29.2557	29.0349	28.9923	28.2353	28.5826	28.2535	6	58.8	58.8	58.8	16.679	0	230.98	4	5	6	5	6	5	LmxM.34.1300.1-p1	3803	>LmxM.34.1300.1-p1 | transcript=LmxM.34.1300.1 | gene=LmxM.34.1300 | organism=Leishmania_mexicana_MHOM/GT/2001/U1103 | gene_product=ubiquitin-conjugating enzyme E2, putative | transcript_product=ubiquitin-conjugating enzyme E2, putative | location=LmxM.34:
LmxM.31.3210	Miro-like protein, putative	0.00612841	-0.190889	26.3545	26.433	26.3562	26.604	26.5225	26.5898	8	44	44	44	24.306	0	46.354	8	8	8	8	8	8	LmxM.31.3210.1-p1	3295	>LmxM.31.3210.1-p1 | transcript=LmxM.31.3210.1 | gene=LmxM.31.3210 | organism=Leishmania_mexicana_MHOM/GT/2001/U1103 | gene_product=Miro-like protein, putative | transcript_product=Miro-like protein, putative | location=LmxM.31:1255042-1255698(+) | protein
LmxM.25.1210	hypothetical protein, conserved	0.00619806	-0.363635	27.9088	27.7645	27.7645	28.2625	28.1747	28.0914	29	41.6	41.6	41.6	112.17	0	235.51	23	26	22	24	28	27	LmxM.25.1210.1-p1	2190	>LmxM.25.1210.1-p1 | transcript=LmxM.25.1210.1 | gene=LmxM.25.1210 | organism=Leishmania_mexicana_MHOM/GT/2001/U1103 | gene_product=hypothetical protein, conserved | transcript_product=hypothetical protein, conserved | location=LmxM.25:468456-471647(-) | p
LmxM.08_29.0830	hypothetical protein, conserved	0.00621554	-0.638238	23.3511	23.0983	23.4298	24.0609	23.9043	23.8288	3	12.6	12.6	12.6	51.504	0	4.6638	2	2	1	2	3	3	LmxM.08_29.0830.1-p1	586	>LmxM.08_29.0830.1-p1 | transcript=LmxM.08_29.0830.1 | gene=LmxM.08_29.0830 | organism=Leishmania_mexicana_MHOM/GT/2001/U1103 | gene_product=hypothetical protein, conserved | transcript_product=hypothetical protein, conserved | location=LmxM.08:845849-8472
LmxM.27.1730	Flabarin, putative	0.00623755	0.599614	29.1263	28.8829	28.805	28.4473	28.2399	28.3282	11	32.1	32.1	32.1	37.788	0	103.94	11	11	11	10	10	11	LmxM.27.1730.1-p1	2512	>LmxM.27.1730.1-p1 | transcript=LmxM.27.1730.1 | gene=LmxM.27.1730 | organism=Leishmania_mexicana_MHOM/GT/2001/U1103 | gene_product=Flabarin, putative | transcript_product=Flabarin, putative | location=LmxM.27:689313-690335(+) | protein_length=340 | sequen
LmxM.26.1270	DnaJ domain containing protein, putative	0.00623866	-0.665347	25.2607	25.1293	25.1055	26.0484	25.7945	25.6486	4	6.6	6.6	6.6	93.34	0	3.494	2	1	2	1	1	2	LmxM.26.1270.1-p1	2335	>LmxM.26.1270.1-p1 | transcript=LmxM.26.1270.1 | gene=LmxM.26.1270 | organism=Leishmania_mexicana_MHOM/GT/2001/U1103 | gene_product=DnaJ domain containing protein, putative | transcript_product=DnaJ domain containing protein, putative | location=LmxM.26:41
LmxM.23.0340	(H+)-ATPase G subunit, putative	0.0062525	-0.359195	28.2308	28.0965	28.0137	28.5165	28.4274	28.4746	7	60.2	60.2	60.2	12.431	0	45.742	5	5	4	7	7	7	LmxM.23.0340.1-p1	1933	>LmxM.23.0340.1-p1 | transcript=LmxM.23.0340.1 | gene=LmxM.23.0340 | organism=Leishmania_mexicana_MHOM/GT/2001/U1103 | gene_product=(H+)-ATPase G subunit, putative | transcript_product=(H+)-ATPase G subunit, putative | location=LmxM.23:117836-118162(+) | p
LmxM.33.4010	hypothetical protein, conserved	0.00625599	0.424241	27.6998	27.6663	27.7895	27.2625	27.4314	27.189	4	27.9	27.9	27.9	12.188	0	38.593	4	4	4	4	4	4	LmxM.33.4010.1-p1	3707	>LmxM.33.4010.1-p1 | transcript=LmxM.33.4010.1 | gene=LmxM.33.4010 | organism=Leishmania_mexicana_MHOM/GT/2001/U1103 | gene_product=hypothetical protein, conserved | transcript_product=hypothetical protein, conserved | location=LmxM.33:1523501-1523815(+) |
LmxM.20.1110	hypothetical protein, conserved	0.00626025	0.66129	27.9814	27.7453	27.7195	27.341	27.0813	27.0401	19	19.4	19.4	19.4	124.24	0	52.795	17	17	16	14	12	12	LmxM.20.1110.1-p1	1650	>LmxM.20.1110.1-p1 | transcript=LmxM.20.1110.1 | gene=LmxM.20.1110 | organism=Leishmania_mexicana_MHOM/GT/2001/U1103 | gene_product=hypothetical protein, conserved | transcript_product=hypothetical protein, conserved | location=LmxM.20:3096983-3100411(+) |
LmxM.34.4460	sm-f snRNP core complex protein, putative	0.00626261	0.51017	26.8385	26.976	26.6458	26.3393	26.2856	26.3049	4	55.3	55.3	55.3	8.5057	0	31.057	4	4	4	4	4	4	LmxM.34.4460.1-p1	3967	>LmxM.34.4460.1-p1 | transcript=LmxM.34.4460.1 | gene=LmxM.34.4460 | organism=Leishmania_mexicana_MHOM/GT/2001/U1103 | gene_product=sm-f snRNP core complex protein, putative | transcript_product=sm-f snRNP core complex protein, putative | location=LmxM.34:
LmxM.13.0460	hypothetical protein, conserved	0.0062728	-0.625994	27.4234	27.2891	27.2262	28.141	27.8799	27.7958	20	40.4	40.4	40.4	55.809	0	50.46	15	14	15	16	17	17	LmxM.13.0460.1-p1	1008	>LmxM.13.0460.1-p1 | transcript=LmxM.13.0460.1 | gene=LmxM.13.0460 | organism=Leishmania_mexicana_MHOM/GT/2001/U1103 | gene_product=hypothetical protein, conserved | transcript_product=hypothetical protein, conserved | location=LmxM.13:124013-125506(+) | p
LmxM.26.0210	Silent information regulator 2 related protein 1	0.00628786	-0.372341	24.8764	24.7389	24.8142	25.2353	25.2463	25.065	7	23.6	23.6	23.6	40.515	0	10.418	4	6	5	6	6	7	LmxM.26.0210.1-p1	2281	>LmxM.26.0210.1-p1 | transcript=LmxM.26.0210.1 | gene=LmxM.26.0210 | organism=Leishmania_mexicana_MHOM/GT/2001/U1103 | gene_product=Silent information regulator 2 related protein 1 | transcript_product=Silent information regulator 2 related protein 1 | loc
LmxM.36.1420	Zn-finger in Ran binding protein and others, putative	0.00628843	0.792838	24.5463	24.3578	24.1871	23.7695	23.391	23.5522	5	13	13	13	61.633	0	7.5734	5	4	4	1	2	2	LmxM.36.1420.1-p1	4092	>LmxM.36.1420.1-p1 | transcript=LmxM.36.1420.1 | gene=LmxM.36.1420 | organism=Leishmania_mexicana_MHOM/GT/2001/U1103 | gene_product=Zn-finger in Ran binding protein and others, putative | transcript_product=Zn-finger in Ran binding protein and others, puta
LmxM.14.1270	ubiquitin/ribosomal protein S27a, putative	0.00629882	-0.667629	30.7129	30.6372	30.4234	31.08	31.3033	31.393	5	28.9	28.9	28.9	16.969	0	175.72	5	5	4	5	5	5	LmxM.14.1270.1-p1;LmxM.36.0600.1-p1	1155	>LmxM.14.1270.1-p1 | transcript=LmxM.14.1270.1 | gene=LmxM.14.1270 | organism=Leishmania_mexicana_MHOM/GT/2001/U1103 | gene_product=ubiquitin/ribosomal protein S27a, putative | transcript_product=ubiquitin/ribosomal protein S27a, putative | location=LmxM.1
LmxM.25.1000	hypothetical protein, conserved	0.0063072	-0.767141	25.5255	25.0401	25.1946	26.0772	25.9781	26.0062	9	21.9	21.9	21.9	80.698	0	44.81	7	5	7	8	6	6	LmxM.25.1000.1-p1	2174	>LmxM.25.1000.1-p1 | transcript=LmxM.25.1000.1 | gene=LmxM.25.1000 | organism=Leishmania_mexicana_MHOM/GT/2001/U1103 | gene_product=hypothetical protein, conserved | transcript_product=hypothetical protein, conserved | location=LmxM.25:375079-377355(+) | p
LmxM.27.2170	hypothetical protein, conserved	0.00630801	-0.317602	26.4629	26.391	26.4676	26.8504	26.6595	26.7645	14	10.7	10.7	10.7	174.94	0	17.697	6	7	10	10	8	12	LmxM.27.2170.1-p1	2538	>LmxM.27.2170.1-p1 | transcript=LmxM.27.2170.1 | gene=LmxM.27.2170 | organism=Leishmania_mexicana_MHOM/GT/2001/U1103 | gene_product=hypothetical protein, conserved | transcript_product=hypothetical protein, conserved | location=LmxM.27:908530-913347(-) | p
LmxM.18.0470	paralyzed flagella protein 20	0.00631842	-0.767777	25.4984	25.2463	25.1642	26.2607	26.0588	25.8927	9	24	24	24	67.419	0	17.459	6	6	5	7	9	9	LmxM.18.0470.1-p1	1421	>LmxM.18.0470.1-p1 | transcript=LmxM.18.0470.1 | gene=LmxM.18.0470 | organism=Leishmania_mexicana_MHOM/GT/2001/U1103 | gene_product=paralyzed flagella protein 20 | transcript_product=paralyzed flagella protein 20 | location=LmxM.18:184733-186607(-) | prote
LmxM.36.1880	CBF/Mak21 family, putative	0.00632998	-0.447817	25.8142	25.7871	25.558	26.2188	26.1312	26.1527	14	30.3	30.3	30.3	70.277	0	29.05	7	10	12	11	12	14	LmxM.36.1880.1-p1	4121	>LmxM.36.1880.1-p1 | transcript=LmxM.36.1880.1 | gene=LmxM.36.1880 | organism=Leishmania_mexicana_MHOM/GT/2001/U1103 | gene_product=CBF/Mak21 family, putative | transcript_product=CBF/Mak21 family, putative | location=LmxM.20:732558-734462(-) | protein_len
LmxM.28.1280	phenylalanine-4-hydroxylase, putative	0.00634479	0.219749	28.3282	28.203	28.2891	28.0914	28.0243	28.0453	17	55.1	55.1	55.1	51.457	0	100.02	12	16	17	12	15	14	LmxM.28.1280.1-p1	2636	>LmxM.28.1280.1-p1 | transcript=LmxM.28.1280.1 | gene=LmxM.28.1280 | organism=Leishmania_mexicana_MHOM/GT/2001/U1103 | gene_product=phenylalanine-4-hydroxylase, putative | transcript_product=phenylalanine-4-hydroxylase, putative | location=LmxM.28:469066-4
LmxM.32.1090	guanylate kinase, putative	0.00635383	0.443549	26.7645	26.6998	26.7129	26.3645	26.1174	26.3645	7	47.3	47.3	47.3	22.972	0	59.683	5	7	7	6	7	6	LmxM.32.1090.1-p1	3391	>LmxM.32.1090.1-p1 | transcript=LmxM.32.1090.1 | gene=LmxM.32.1090 | organism=Leishmania_mexicana_MHOM/GT/2001/U1103 | gene_product=guanylate kinase, putative | transcript_product=guanylate kinase, putative | location=LmxM.32:394650-395261(+) | protein_len
LmxM.34.4950	hypothetical protein, conserved	0.00636336	0.431727	28.003	27.8799	27.7581	27.5315	27.391	27.4234	22	30.1	30.1	30.1	107.28	0	73.464	18	21	21	16	16	17	LmxM.34.4950.1-p1	3991	>LmxM.34.4950.1-p1 | transcript=LmxM.34.4950.1 | gene=LmxM.34.4950 | organism=Leishmania_mexicana_MHOM/GT/2001/U1103 | gene_product=hypothetical protein, conserved | transcript_product=hypothetical protein, conserved | location=LmxM.34:1804013-1807111(+) |
LmxM.15.0540	Outer dynein arm docking complex protein 1, putative	0.00636455	-0.944829	26.521	25.9584	26.2874	27.3494	27.1604	27.0914	16	29.2	29.2	29.2	75.592	0	83.939	9	7	10	12	16	13	LmxM.15.0540.1-p1	1198	>LmxM.15.0540.1-p1 | transcript=LmxM.15.0540.1 | gene=LmxM.15.0540 | organism=Leishmania_mexicana_MHOM/GT/2001/U1103 | gene_product=Outer dynein arm docking complex protein 1, putative | transcript_product=Outer dynein arm docking complex protein 1, putati
LmxM.34.4260	hypothetical protein, conserved	0.00642002	0.553064	27.4938	27.2445	27.2077	26.8741	26.7129	26.6998	13	49.3	49.3	49.3	43.291	0	120.76	11	13	12	8	9	10	LmxM.34.4260.1-p1	3956	>LmxM.34.4260.1-p1 | transcript=LmxM.34.4260.1 | gene=LmxM.34.4260 | organism=Leishmania_mexicana_MHOM/GT/2001/U1103 | gene_product=hypothetical protein, conserved | transcript_product=hypothetical protein, conserved | location=LmxM.34:1607245-1608378(+) |
LmxM.03.0840	hypothetical protein, conserved	0.00642104	-0.64233	26.2874	26.2225	26.0127	26.9977	26.7129	26.7389	16	24.2	24.2	24.2	103.7	0	31.579	7	13	12	13	15	16	LmxM.03.0840.1-p1	168	>LmxM.03.0840.1-p1 | transcript=LmxM.03.0840.1 | gene=LmxM.03.0840 | organism=Leishmania_mexicana_MHOM/GT/2001/U1103 | gene_product=hypothetical protein, conserved | transcript_product=hypothetical protein, conserved | location=LmxM.03:323107-326034(-) | p
LmxM.36.0020	histone H4	0.00645395	0.393843	33.1468	32.9916	33.0017	32.7653	32.6066	32.5867	13	54	54	21	11.378	0	127.28	12	12	13	12	13	13	LmxM.36.0020.1-p1;LmxM.34.1310.1-p1;LmxM.30.3180.1-p1;LmxM.25.2450.1-p1	2268	>LmxM.36.0020.1-p1 | transcript=LmxM.36.0020.1 | gene=LmxM.36.0020 | organism=Leishmania_mexicana_MHOM/GT/2001/U1103 | gene_product=histone H4 | transcript_product=histone H4 | location=LmxM.20:8373-8675(-) | protein_length=100 | sequence_SO=chromosome | S
LmxM.33.3380	aldose 1-epimerase-like protein	0.00645696	0.315821	28.0965	28.1164	27.9977	27.7129	27.6998	27.8504	10	44.9	44.9	44.9	33.001	0	104.1	7	10	9	7	9	9	LmxM.33.3380.1-p1	3674	>LmxM.33.3380.1-p1 | transcript=LmxM.33.3380.1 | gene=LmxM.33.3380 | organism=Leishmania_mexicana_MHOM/GT/2001/U1103 | gene_product=aldose 1-epimerase-like protein | transcript_product=aldose 1-epimerase-like protein | location=LmxM.33:1286593-1287498(+) |
LmxM.29.1050	mitochondrial carrier protein-like protein	0.00647346	0.485691	25.9088	25.7895	25.7871	25.2096	25.4984	25.3204	7	27.5	27.5	27.5	36.848	0	82.308	6	7	7	5	6	4	LmxM.29.1050.1-p1	2808	>LmxM.29.1050.1-p1 | transcript=LmxM.29.1050.1 | gene=LmxM.29.1050 | organism=Leishmania_mexicana_MHOM/GT/2001/U1103 | gene_product=mitochondrial carrier protein-like protein | transcript_product=mitochondrial carrier protein-like protein | location=LmxM.2
LmxM.08_29.0865	RNA recognition motif. (a.k.a. RRM, RBD, or RNP domain), putative	0.00648529	-0.491105	23.5165	23.6757	23.7995	24.1488	24.0772	24.239	2	20.2	20.2	20.2	13.371	0	4.2075	1	1	1	2	2	2	LmxM.08_29.0865.1-p1	589	>LmxM.08_29.0865.1-p1 | transcript=LmxM.08_29.0865.1 | gene=LmxM.08_29.0865 | organism=Leishmania_mexicana_MHOM/GT/2001/U1103 | gene_product=RNA recognition motif. (a.k.a. RRM, RBD, or RNP domain), putative | transcript_product=RNA recognition motif. (a.k.
LmxM.34.2160	adenine aminohydrolase	0.0064922	0.449898	28.3239	28.2625	28.1065	27.8682	27.673	27.8019	12	33.8	33.8	33.8	41.189	0	88.122	12	12	11	12	11	11	LmxM.34.2160.1-p1	3846	>LmxM.34.2160.1-p1 | transcript=LmxM.34.2160.1 | gene=LmxM.34.2160 | organism=Leishmania_mexicana_MHOM/GT/2001/U1103 | gene_product=adenine aminohydrolase | transcript_product=adenine aminohydrolase | location=LmxM.34:796042-797136(+) | protein_length=364
LmxM.28.1790	ATPase-like protein	0.00650148	-0.890125	21.7915	22.2477	21.7634	22.8839	22.9006	22.6886	2	3.6	3.6	3.6	62.806	0.0035825	2.0185	2	2	2	2	2	2	LmxM.28.1790.1-p1	2663	>LmxM.28.1790.1-p1 | transcript=LmxM.28.1790.1 | gene=LmxM.28.1790 | organism=Leishmania_mexicana_MHOM/GT/2001/U1103 | gene_product=ATPase-like protein | transcript_product=ATPase-like protein | location=LmxM.28:676693-678444(-) | protein_length=583 | sequ
LmxM.11.0700	anion-transporting ATPase-like protein	0.0065583	0.160933	27.9372	27.8916	27.8445	27.6998	27.7517	27.7389	14	56	56	56	43.901	0	144.07	10	14	14	14	14	14	LmxM.11.0700.1-p1	901	>LmxM.11.0700.1-p1 | transcript=LmxM.11.0700.1 | gene=LmxM.11.0700 | organism=Leishmania_mexicana_MHOM/GT/2001/U1103 | gene_product=anion-transporting ATPase-like protein | transcript_product=anion-transporting ATPase-like protein | location=LmxM.11:266174
LmxM.19.0190	multiprotein-bridging factor 1, putative	0.0066068	0.617213	30.7613	30.6022	30.4823	30.1724	29.8959	29.9259	10	63.2	63.2	63.2	18.465	0	147.83	10	10	9	10	10	10	LmxM.19.0190.1-p1	1508	>LmxM.19.0190.1-p1 | transcript=LmxM.19.0190.1 | gene=LmxM.19.0190 | organism=Leishmania_mexicana_MHOM/GT/2001/U1103 | gene_product=multiprotein-bridging factor 1, putative | transcript_product=multiprotein-bridging factor 1, putative | location=LmxM.19:47
LmxM.27.1110	guide RNA-binding protein of 21 kDa	0.00661586	0.290276	28.9814	28.8945	28.7958	28.611	28.5682	28.6216	11	46.2	46.2	46.2	26.614	0	125.89	10	11	11	11	11	11	LmxM.27.1110.1-p1	2474	>LmxM.27.1110.1-p1 | transcript=LmxM.27.1110.1 | gene=LmxM.27.1110 | organism=Leishmania_mexicana_MHOM/GT/2001/U1103 | gene_product=guide RNA-binding protein of 21 kDa | transcript_product=guide RNA-binding protein of 21 kDa | location=LmxM.27:453241-45394
LmxM.02.0380	FtsJ-like methyltransferase, putative	0.00662594	-0.520628	25.4551	25.317	25.1565	25.918	25.7389	25.8336	10	33.3	33.3	33.3	47.87	0	23.538	7	7	8	6	7	5	LmxM.02.0380.1-p1	108	>LmxM.02.0380.1-p1 | transcript=LmxM.02.0380.1 | gene=LmxM.02.0380 | organism=Leishmania_mexicana_MHOM/GT/2001/U1103 | gene_product=FtsJ-like methyltransferase, putative | transcript_product=FtsJ-like methyltransferase, putative | location=LmxM.02:145231-1
LmxM.18.0580	peroxisomal enoyl-coa hydratase, putative	0.00666429	0.882727	25.7543	25.6486	25.4298	25.002	24.654	24.5285	10	44.9	44.9	44.9	34.088	0	34.314	7	9	8	5	5	4	LmxM.18.0580.1-p1	1430	>LmxM.18.0580.1-p1 | transcript=LmxM.18.0580.1 | gene=LmxM.18.0580 | organism=Leishmania_mexicana_MHOM/GT/2001/U1103 | gene_product=peroxisomal enoyl-coa hydratase, putative | transcript_product=peroxisomal enoyl-coa hydratase, putative | location=LmxM.18:
LmxM.34.5310	GTP-binding protein, putative	0.0067306	-0.522287	26.2207	25.9043	26.065	26.5075	26.6595	26.5898	14	40.9	40.9	40.9	42.089	0	140.88	8	10	8	11	12	12	LmxM.34.5310.1-p1	4010	>LmxM.34.5310.1-p1 | transcript=LmxM.34.5310.1 | gene=LmxM.34.5310 | organism=Leishmania_mexicana_MHOM/GT/2001/U1103 | gene_product=GTP-binding protein, putative | transcript_product=GTP-binding protein, putative | location=LmxM.34:1926314-1927438(+) | pro
LmxM.36.0070	stress-inducible protein STI1 homolog	0.0067469	0.346603	30.933	30.7927	30.7211	30.5203	30.4433	30.4433	20	73.3	73.3	73.3	28.977	0	176.29	19	19	19	18	19	20	LmxM.36.0070.1-p1	4020	>LmxM.36.0070.1-p1 | transcript=LmxM.36.0070.1 | gene=LmxM.36.0070 | organism=Leishmania_mexicana_MHOM/GT/2001/U1103 | gene_product=stress-inducible protein STI1 homolog | transcript_product=stress-inducible protein STI1 homolog | location=LmxM.20:24083-24
LmxM.36.2610	folylpolyglutamate synthetase	0.00675999	-0.254087	26.1546	26.1234	26.1738	26.4923	26.391	26.3307	12	27.9	27.9	27.9	59.188	0	37.813	12	12	12	9	12	12	LmxM.36.2610.1-p1	4161	>LmxM.36.2610.1-p1 | transcript=LmxM.36.2610.1 | gene=LmxM.36.2610 | organism=Leishmania_mexicana_MHOM/GT/2001/U1103 | gene_product=folylpolyglutamate synthetase | transcript_product=folylpolyglutamate synthetase | location=LmxM.20:1039636-1041249(-) | pro
LmxM.19.0280	Sarcalumenin, putative	0.0068049	0.917308	25.0317	24.9134	24.7129	24.2243	23.6971	23.9847	6	12.7	12.7	12.7	69.167	0	6.4104	3	5	6	3	4	3	LmxM.19.0280.1-p1	1516	>LmxM.19.0280.1-p1 | transcript=LmxM.19.0280.1 | gene=LmxM.19.0280 | organism=Leishmania_mexicana_MHOM/GT/2001/U1103 | gene_product=Sarcalumenin, putative | transcript_product=Sarcalumenin, putative | location=LmxM.19:97211-99097(+) | protein_length=628 |
LmxM.14.0150	60S ribosomal protein, putative	0.00680611	0.331479	27.976	27.8081	27.7958	27.5754	27.5315	27.4785	6	45.3	45.3	45.3	19.174	0	31.467	6	6	6	6	6	6	LmxM.14.0150.1-p1	1095	>LmxM.14.0150.1-p1 | transcript=LmxM.14.0150.1 | gene=LmxM.14.0150 | organism=Leishmania_mexicana_MHOM/GT/2001/U1103 | gene_product=60S ribosomal protein, putative | transcript_product=60S ribosomal protein, putative | location=LmxM.14:37160-37699(+) | pro
LmxM.21.1500	hypothetical protein, conserved	0.00682244	0.383464	26.4346	26.4425	26.3992	26.1371	26.0914	25.8974	15	35.8	35.8	35.8	63.068	0	32.642	8	12	10	9	12	12	LmxM.21.1500.1-p1	1781	>LmxM.21.1500.1-p1 | transcript=LmxM.21.1500.1 | gene=LmxM.21.1500 | organism=Leishmania_mexicana_MHOM/GT/2001/U1103 | gene_product=hypothetical protein, conserved | transcript_product=hypothetical protein, conserved | location=LmxM.21:583825-585459(-) | p
LmxM.17.0733	hypothetical protein, conserved	0.00682448	0.492006	26.9977	27.0401	26.8019	26.574	26.3679	26.4218	11	39.8	39.8	39.8	46.746	0	138.1	10	9	8	10	10	11	LmxM.17.0733.1-p1	1365	>LmxM.17.0733.1-p1 | transcript=LmxM.17.0733.1 | gene=LmxM.17.0733 | organism=Leishmania_mexicana_MHOM/GT/2001/U1103 | gene_product=hypothetical protein, conserved | transcript_product=hypothetical protein, conserved | location=LmxM.17:325059-326372(-) | p
LmxM.30.1720	Cullin protein neddylation domain containing protein, putative	0.00684529	-0.32966	24.0772	24.1946	24.275	24.4862	24.5696	24.48	9	10.3	10.3	10.3	131.65	0	9.9888	2	6	4	7	7	8	LmxM.30.1720.1-p1	3039	>LmxM.30.1720.1-p1 | transcript=LmxM.30.1720.1 | gene=LmxM.30.1720 | organism=Leishmania_mexicana_MHOM/GT/2001/U1103 | gene_product=Cullin protein neddylation domain containing protein, putative | transcript_product=Cullin protein neddylation domain contai
LmxM.19.1270	RNA binding protein, putative	0.00685129	0.752328	24.9225	24.7846	25.0894	24.4105	24.1015	24.0275	2	8.8	8.8	8.8	24.687	0	8.2291	2	2	2	2	2	2	LmxM.19.1270.1-p1	1572	>LmxM.19.1270.1-p1 | transcript=LmxM.19.1270.1 | gene=LmxM.19.1270 | organism=Leishmania_mexicana_MHOM/GT/2001/U1103 | gene_product=RNA binding protein, putative | transcript_product=RNA binding protein, putative | location=LmxM.19:519411-520097(+) | prote
LmxM.08_29.1000	hypothetical protein, conserved	0.00686277	-0.753139	27.4629	27.0296	27.0711	28.0349	27.8623	27.9259	24	46.7	46.7	46.7	67.785	0	81.821	17	15	18	20	22	21	LmxM.08_29.1000.1-p1	598	>LmxM.08_29.1000.1-p1 | transcript=LmxM.08_29.1000.1 | gene=LmxM.08_29.1000 | organism=Leishmania_mexicana_MHOM/GT/2001/U1103 | gene_product=hypothetical protein, conserved | transcript_product=hypothetical protein, conserved | location=LmxM.08:770098-7719
LmxM.36.4400	ATP-dependent DEAD/H RNA helicase, putative	0.00688936	-0.415988	27.4785	27.4473	27.3662	27.976	27.8445	27.7195	27	40.4	40.4	40.4	106.85	0	109.41	17	21	25	23	25	24	LmxM.36.4400.1-p1	4264	>LmxM.36.4400.1-p1 | transcript=LmxM.36.4400.1 | gene=LmxM.36.4400 | organism=Leishmania_mexicana_MHOM/GT/2001/U1103 | gene_product=ATP-dependent DEAD/H RNA helicase, putative | transcript_product=ATP-dependent DEAD/H RNA helicase, putative | location=LmxM
LmxM.09.0400	kinetoplastid kinetochore protein 10, putative	0.00690209	0.406851	26.7895	26.726	26.6595	26.452	26.2874	26.2151	9	23.9	23.9	23.9	48.703	0	23.615	9	8	9	9	8	6	LmxM.09.0400.1-p1;LmxM.09.0410.1-p1	720	>LmxM.09.0400.1-p1 | transcript=LmxM.09.0400.1 | gene=LmxM.09.0400 | organism=Leishmania_mexicana_MHOM/GT/2001/U1103 | gene_product=kinetoplastid kinetochore protein 10, putative | transcript_product=kinetoplastid kinetochore protein 10, putative | locatio
LmxM.18.1130	Ras-related protein Rab5A, putative	0.00695708	0.545444	27.3828	27.611	27.4785	26.8142	27.1015	26.9203	13	72.5	72.5	72.5	25.208	0	75.225	13	12	10	10	8	7	LmxM.18.1130.1-p1	1458	>LmxM.18.1130.1-p1 | transcript=LmxM.18.1130.1 | gene=LmxM.18.1130 | organism=Leishmania_mexicana_MHOM/GT/2001/U1103 | gene_product=Ras-related protein Rab5A, putative | transcript_product=Ras-related protein Rab5A, putative | location=LmxM.18:458368-45907
LmxM.34.3160	riboflavin kinase/fmn adenylyltransferase-like protein	0.00696544	0.386169	25.4923	25.3975	25.6348	25.1015	25.1833	25.0813	5	36.6	36.6	36.6	20.393	0	26.097	5	5	4	5	5	5	LmxM.34.3160.1-p1	3897	>LmxM.34.3160.1-p1 | transcript=LmxM.34.3160.1 | gene=LmxM.34.3160 | organism=Leishmania_mexicana_MHOM/GT/2001/U1103 | gene_product=riboflavin kinase/fmn adenylyltransferase-like protein | transcript_product=riboflavin kinase/fmn adenylyltransferase-like p
LmxM.32.1380	mitogen activated protein kinase, putative	0.00702863	0.410781	27.8623	27.8081	27.7325	27.524	27.3662	27.2803	13	37.7	37.7	37.7	46.674	0	100.72	12	12	12	11	10	11	LmxM.32.1380.1-p1	3409	>LmxM.32.1380.1-p1 | transcript=LmxM.32.1380.1 | gene=LmxM.32.1380 | organism=Leishmania_mexicana_MHOM/GT/2001/U1103 | gene_product=mitogen activated protein kinase, putative | transcript_product=mitogen activated protein kinase, putative | location=LmxM.3
LmxM.32.0130	trans-splicing factor, putative	0.00706429	0.338516	24.9088	24.8576	24.7745	24.4425	24.4676	24.6153	7	24.6	24.6	24.6	38.102	0	11.711	5	5	6	7	5	5	LmxM.32.0130.1-p1	3342	>LmxM.32.0130.1-p1 | transcript=LmxM.32.0130.1 | gene=LmxM.32.0130 | organism=Leishmania_mexicana_MHOM/GT/2001/U1103 | gene_product=trans-splicing factor, putative | transcript_product=trans-splicing factor, putative | location=LmxM.32:29646-30671(-) | pro
LmxM.25.0910	cyclophilin a, putative	0.00708613	0.366763	33.6415	33.5062	33.4083	33.1192	33.1346	33.2019	12	92.1	92.1	92.1	18.794	0	323.31	11	12	12	12	12	12	LmxM.25.0910.1-p1	2170	>LmxM.25.0910.1-p1 | transcript=LmxM.25.0910.1 | gene=LmxM.25.0910 | organism=Leishmania_mexicana_MHOM/GT/2001/U1103 | gene_product=cyclophilin a, putative | transcript_product=cyclophilin a, putative | location=LmxM.25:335544-336077(+) | protein_length=17
LmxM.33.2050	ATP-dependent RNA helicase, putative	0.00709115	-0.437063	25.8409	25.6918	25.5492	26.1371	26.0975	26.1585	13	23.8	23.8	23.8	89.77	0	56.444	9	9	9	7	10	11	LmxM.33.2050.1-p1	3609	>LmxM.33.2050.1-p1 | transcript=LmxM.33.2050.1 | gene=LmxM.33.2050 | organism=Leishmania_mexicana_MHOM/GT/2001/U1103 | gene_product=ATP-dependent RNA helicase, putative | transcript_product=ATP-dependent RNA helicase, putative | location=LmxM.33:719840-722
LmxM.19.0995	4-coumarate:coa ligase-like protein	0.00713464	0.591101	26.1738	26.0338	26.2891	25.7543	25.4707	25.4984	14	36.2	25.8	0	68.629	0	25.248	11	11	10	8	9	9	LmxM.19.0995.1-p1	1556	>LmxM.19.0995.1-p1 | transcript=LmxM.19.0995.1 | gene=LmxM.19.0995 | organism=Leishmania_mexicana_MHOM/GT/2001/U1103 | gene_product=4-coumarate:coa ligase-like protein | transcript_product=4-coumarate:coa ligase-like protein | location=LmxM.19:383344-38524
[truncated: 3,257 more rows]

## Sheet: Up- regulated 
Gene ID	Name	p value	Log 2 fold change			Name	Fold change
[truncated: 156 more rows]

[truncated: 4 more sheets: Down- regulated , GO UP, GO down, Legends]
