# Supplementary material for: Distinct features of the Leishmania cap-binding protein LeishIF4E2 revealed by CRISPR-Cas9 mediated hemizygous deletion
Source: PLoS Negl Trop Dis. 2021 Mar 24;15(3):e0008352. doi: 10.1371/journal.pntd.0008352 (PMC8021392; doi:10.1371/journal.pntd.0008352)
Supplement: S5 Table — The proteome of upregulated LeishIF4E2(+/-) mutant promastigotes was compared with the proteins enriched in the amastigote proteome of virulent L. amazonensis PH8 strain, as compared to the less virulent LV79 [44]. The up- and down-regulated proteins in LeishIF4E2(+/-) mutant promastigotes were also compared with the L. mexicana amastigote proteome [43]. (XLSX) [file pntd.0008352.s015.xlsx]

## Sheet: Sheet1
Paape etal 2008	Rezende etal 2017	Up-regulated in 4E2+/-	Name of the shared protein
LmxM.27.1810	LmxM.27.1810	LmxM.27.1810	Phosphoenolpyruvate carboxykinase [ATP], glycosomal
LmxM.11.1000	LmxM.11.1000	LmxM.11.1000	Pyruvate phosphate dikinase, putative
LmxM.19.0710	LmxM.19.0710	LmxM.19.0710	Glycosomal malate dehydrogenase
LmxM.27.2410	Not found	LmxM.27.2410	Aldo-keto reductase-like protein
Not found	LmxM.08.1225	LmxM.08.1225	Amidinotransferase, putative
Not found	LmxM.31.2640	LmxM.31.2640	Cystathionine beta-lyase, putative
Not found	LmxM.19.0150	LmxM.19.0150	Mitogen-activated protein kinase kinase kinase, putative
Not found	LmxM.15.0270	LmxM.15.0270	Replication Factor A 28 kDa subunit, putative
Paape etal 2008	Rezende etal 2017	Down-regulated in 4E2+/-	Name of the shared protein
LmxM.28.2740a	Not found	LmxM.28.2740a	Hypothetical protein
LmxM.23.0050	Not found	LmxM.23.0050	peptidyl-prolyl cis-trans isomerase, putative
Not found	LmxM.36.1635	LmxM.36.1635	poly-zinc finger protein 2, putative

## Sheet: Legends
Comparison of the 4E2(+/-) proteome with published amastigote proteomes	The proteome of upregulated and downregulated 4E2(+/-) mutant promastigotes was compared with the proteins enriched in the amastigote proteome of virulent L. amazonensis PH8 strain, as compared to the less virulent LV79 (de Rezende et al, PLOS NTD 2017).
	This paper gives only 261 proteins that were recovered from infected macrophages and further identified as derived from Leishmania. However, there was no comparison with the promastigote proteome so their relative enrichment in amastigotes was not given.
	The proteins upregulated and downregulated in the 4E2(+/-) mutant promatigotes were compared to the published proteins that were identified as amastigote-specific, following their comparison with promastigote proteins. These results were based on 2-D gels followed by MS analysis (Paaper et al, Mol Cell Prot 2008).																									Paape et al, Mol Cell Prot 2008)
	The matched proteins between 4E2(+/-) mutant (this study) and the proteins that were reported to be enriched in L. mexicana amastigotes with the published amastigote proteome are enlisted
